# Supplementary material for: Improved genomic island predictions with IslandPath-DIMOB
Source: Bioinformatics. 2018 Feb 23;34(13):2161–7. doi: 10.1093/bioinformatics/bty095 (PMC6022643; doi:10.1093/bioinformatics/bty095)
Supplement: Supplementary Data [file bty095_supp.zip]

Archive with 4 entries (3 files):
- bty095-suppl_data/
- bty095-suppl_data/SupTable1.xlsx
- bty095-suppl_data/SupTable2.xlsx
- bty095-suppl_data/SupTable3.xlsx
