# Supplementary material for: Improved genomic island predictions with IslandPath-DIMOB
Source: Bioinformatics. 2018 Feb 23;34(13):2161–7. doi: 10.1093/bioinformatics/bty095 (PMC6022643; doi:10.1093/bioinformatics/bty095)
Supplement: Supplementary Data [file bty095_supp.zip › bty095-suppl_data/SupTable1.xlsx]

## Sheet: SupTable1
Accession	Organism	GI_ID	Start	End
NC_009665.1	Shewanella baltica OS185	GI_0	642102	650843
NC_009665.1	Shewanella baltica OS185	GI_1	653689	684682
NC_009665.1	Shewanella baltica OS185	GI_2	691563	721135
NC_009665.1	Shewanella baltica OS185	GI_3	722194	733069
NC_009665.1	Shewanella baltica OS185	GI_4	2237111	2246644
NC_009665.1	Shewanella baltica OS185	GI_5	2332821	2342724
NC_009665.1	Shewanella baltica OS185	GI_6	2354372	2368451
NC_009665.1	Shewanella baltica OS185	GI_7	2482092	2501913
NC_009665.1	Shewanella baltica OS185	GI_8	2501930	2514312
NC_009665.1	Shewanella baltica OS185	GI_9	2607306	2624859
NC_009665.1	Shewanella baltica OS185	GI_10	3031136	3039466
NC_009665.1	Shewanella baltica OS185	GI_11	3042153	3052500
NC_009665.1	Shewanella baltica OS185	GI_12	3058155	3064048
NC_009665.1	Shewanella baltica OS185	GI_13	3860646	3884119
NC_009665.1	Shewanella baltica OS185	GI_14	3888875	3899945
NC_009665.1	Shewanella baltica OS185	GI_15	3963509	3970300
NC_009665.1	Shewanella baltica OS185	GI_16	3973592	3996618
NC_009665.1	Shewanella baltica OS185	GI_17	4002703	4014772
NC_009665.1	Shewanella baltica OS185	GI_18	4735089	4747456
NC_009665.1	Shewanella baltica OS185	GI_19	5040136	5054369
NC_009665.1	Shewanella baltica OS185	GI_20	5078880	5083736
NC_009665.1	Shewanella baltica OS185	GI_21	5086003	5091574
NC_009665.1	Shewanella baltica OS185	GI_22	5096245	5106866
NC_009665.1	Shewanella baltica OS185	GI_23	5114455	5122331
NC_007606.1	Shigella dysenteriae Sd197	GI_0	406150	418491
NC_007606.1	Shigella dysenteriae Sd197	GI_1	952241	961243
NC_007606.1	Shigella dysenteriae Sd197	GI_2	1008804	1012835
NC_007606.1	Shigella dysenteriae Sd197	GI_3	1215477	1220191
NC_007606.1	Shigella dysenteriae Sd197	GI_4	1282260	1287615
NC_007606.1	Shigella dysenteriae Sd197	GI_5	1499386	1504600
NC_007606.1	Shigella dysenteriae Sd197	GI_6	1529539	1533919
NC_007606.1	Shigella dysenteriae Sd197	GI_7	1748015	1757342
NC_007606.1	Shigella dysenteriae Sd197	GI_8	2211483	2218091
NC_007606.1	Shigella dysenteriae Sd197	GI_9	2567353	2573882
NC_007606.1	Shigella dysenteriae Sd197	GI_10	2632690	2640592
NC_007606.1	Shigella dysenteriae Sd197	GI_11	3370381	3376512
NC_007606.1	Shigella dysenteriae Sd197	GI_12	4032016	4036873
NC_007606.1	Shigella dysenteriae Sd197	GI_13	4196365	4204883
NC_006350.1	Burkholderia pseudomallei K96243 chromosome 1, complete sequence.	GI_0	118727	123532
NC_006350.1	Burkholderia pseudomallei K96243 chromosome 1, complete sequence.	GI_1	145456	165398
NC_006350.1	Burkholderia pseudomallei K96243 chromosome 1, complete sequence.	GI_2	517719	521983
NC_006350.1	Burkholderia pseudomallei K96243 chromosome 1, complete sequence.	GI_3	527876	538303
NC_006350.1	Burkholderia pseudomallei K96243 chromosome 1, complete sequence.	GI_4	614569	628886
NC_006350.1	Burkholderia pseudomallei K96243 chromosome 1, complete sequence.	GI_5	631891	636067
NC_006350.1	Burkholderia pseudomallei K96243 chromosome 1, complete sequence.	GI_6	643584	655199
NC_006350.1	Burkholderia pseudomallei K96243 chromosome 1, complete sequence.	GI_7	659941	664481
NC_006350.1	Burkholderia pseudomallei K96243 chromosome 1, complete sequence.	GI_8	870321	877181
NC_006350.1	Burkholderia pseudomallei K96243 chromosome 1, complete sequence.	GI_9	880385	896561
NC_006350.1	Burkholderia pseudomallei K96243 chromosome 1, complete sequence.	GI_10	1091429	1099569
NC_006350.1	Burkholderia pseudomallei K96243 chromosome 1, complete sequence.	GI_11	1100687	1110253
NC_006350.1	Burkholderia pseudomallei K96243 chromosome 1, complete sequence.	GI_12	1317432	1334002
NC_006350.1	Burkholderia pseudomallei K96243 chromosome 1, complete sequence.	GI_13	1614872	1620071
NC_006350.1	Burkholderia pseudomallei K96243 chromosome 1, complete sequence.	GI_14	1859168	1867371
NC_006350.1	Burkholderia pseudomallei K96243 chromosome 1, complete sequence.	GI_15	1876915	1892823
NC_006350.1	Burkholderia pseudomallei K96243 chromosome 1, complete sequence.	GI_16	1893084	1904049
NC_006350.1	Burkholderia pseudomallei K96243 chromosome 1, complete sequence.	GI_17	1904491	1916439
NC_006350.1	Burkholderia pseudomallei K96243 chromosome 1, complete sequence.	GI_18	1924812	1933304
NC_006350.1	Burkholderia pseudomallei K96243 chromosome 1, complete sequence.	GI_19	1933665	1938487
NC_006350.1	Burkholderia pseudomallei K96243 chromosome 1, complete sequence.	GI_20	1952317	1961973
NC_006350.1	Burkholderia pseudomallei K96243 chromosome 1, complete sequence.	GI_21	1966640	1971781
NC_006350.1	Burkholderia pseudomallei K96243 chromosome 1, complete sequence.	GI_22	1973140	1978317
NC_006350.1	Burkholderia pseudomallei K96243 chromosome 1, complete sequence.	GI_23	1978573	1983665
NC_006350.1	Burkholderia pseudomallei K96243 chromosome 1, complete sequence.	GI_24	1995195	2002433
NC_006350.1	Burkholderia pseudomallei K96243 chromosome 1, complete sequence.	GI_25	2016955	2025563
NC_006350.1	Burkholderia pseudomallei K96243 chromosome 1, complete sequence.	GI_26	2026231	2036855
NC_006350.1	Burkholderia pseudomallei K96243 chromosome 1, complete sequence.	GI_27	2157621	2162565
NC_006350.1	Burkholderia pseudomallei K96243 chromosome 1, complete sequence.	GI_28	2440004	2458906
NC_006350.1	Burkholderia pseudomallei K96243 chromosome 1, complete sequence.	GI_29	2470128	2493321
NC_006350.1	Burkholderia pseudomallei K96243 chromosome 1, complete sequence.	GI_30	2493557	2509436
NC_006350.1	Burkholderia pseudomallei K96243 chromosome 1, complete sequence.	GI_31	2551242	2555409
NC_006350.1	Burkholderia pseudomallei K96243 chromosome 1, complete sequence.	GI_32	2845363	2860924
NC_006350.1	Burkholderia pseudomallei K96243 chromosome 1, complete sequence.	GI_33	2861549	2868849
NC_006350.1	Burkholderia pseudomallei K96243 chromosome 1, complete sequence.	GI_34	3098599	3107131
NC_006350.1	Burkholderia pseudomallei K96243 chromosome 1, complete sequence.	GI_35	3343676	3350145
NC_006350.1	Burkholderia pseudomallei K96243 chromosome 1, complete sequence.	GI_36	3712278	3720403
NC_006350.1	Burkholderia pseudomallei K96243 chromosome 1, complete sequence.	GI_37	3872811	3888118
NC_004431.1	Escherichia coli CFT073	GI_0	258073	270993
NC_004431.1	Escherichia coli CFT073	GI_1	271673	289384
NC_004431.1	Escherichia coli CFT073	GI_2	289557	300231
NC_004431.1	Escherichia coli CFT073	GI_3	327267	348601
NC_004431.1	Escherichia coli CFT073	GI_4	386937	401286
NC_004431.1	Escherichia coli CFT073	GI_5	1127538	1138421
NC_004431.1	Escherichia coli CFT073	GI_6	1158636	1174408
NC_004431.1	Escherichia coli CFT073	GI_7	1175650	1193963
NC_004431.1	Escherichia coli CFT073	GI_8	1211250	1221028
NC_004431.1	Escherichia coli CFT073	GI_9	1221378	1241062
NC_004431.1	Escherichia coli CFT073	GI_10	1348578	1373084
NC_004431.1	Escherichia coli CFT073	GI_11	1397256	1402396
NC_004431.1	Escherichia coli CFT073	GI_12	1406900	1412850
NC_004431.1	Escherichia coli CFT073	GI_13	1432368	1446932
NC_004431.1	Escherichia coli CFT073	GI_14	2194347	2213221
NC_004431.1	Escherichia coli CFT073	GI_15	2244417	2250153
NC_004431.1	Escherichia coli CFT073	GI_16	2264034	2274461
NC_004431.1	Escherichia coli CFT073	GI_17	2287343	2295420
NC_004431.1	Escherichia coli CFT073	GI_18	2298266	2303395
NC_004431.1	Escherichia coli CFT073	GI_19	2303843	2315256
NC_004431.1	Escherichia coli CFT073	GI_20	2322112	2328410
NC_004431.1	Escherichia coli CFT073	GI_21	2342644	2363818
NC_004431.1	Escherichia coli CFT073	GI_22	2748381	2756698
NC_004431.1	Escherichia coli CFT073	GI_23	3028352	3040804
NC_004431.1	Escherichia coli CFT073	GI_24	3062948	3066972
NC_004431.1	Escherichia coli CFT073	GI_25	3231709	3255081
NC_004431.1	Escherichia coli CFT073	GI_26	3415400	3426826
NC_004431.1	Escherichia coli CFT073	GI_27	3428529	3441583
NC_004431.1	Escherichia coli CFT073	GI_28	3452688	3461207
NC_004431.1	Escherichia coli CFT073	GI_29	3470116	3480285
NC_004431.1	Escherichia coli CFT073	GI_30	3480340	3496072
NC_004431.1	Escherichia coli CFT073	GI_31	3498117	3510912
NC_004431.1	Escherichia coli CFT073	GI_32	3511093	3532820
NC_004431.1	Escherichia coli CFT073	GI_33	4087929	4092944
NC_004431.1	Escherichia coli CFT073	GI_34	4284113	4290023
NC_004431.1	Escherichia coli CFT073	GI_35	4294047	4311802
NC_004431.1	Escherichia coli CFT073	GI_36	4313542	4328989
NC_004431.1	Escherichia coli CFT073	GI_37	4329339	4343043
NC_004431.1	Escherichia coli CFT073	GI_38	4919335	4953103
NC_004431.1	Escherichia coli CFT073	GI_39	4962128	4970128
NC_003485.1	Streptococcus pyogenes MGAS8232	GI_0	311382	323333
NC_003485.1	Streptococcus pyogenes MGAS8232	GI_1	578072	582709
NC_003485.1	Streptococcus pyogenes MGAS8232	GI_2	598810	609194
NC_003485.1	Streptococcus pyogenes MGAS8232	GI_3	1041373	1045464
NC_003485.1	Streptococcus pyogenes MGAS8232	GI_4	1076525	1081004
NC_003485.1	Streptococcus pyogenes MGAS8232	GI_5	1471287	1476924
NC_008543.1	Burkholderia cenocepacia HI2424 chromosome 2, complete sequence.	GI_0	103399	108531
NC_008543.1	Burkholderia cenocepacia HI2424 chromosome 2, complete sequence.	GI_1	110986	122080
NC_008543.1	Burkholderia cenocepacia HI2424 chromosome 2, complete sequence.	GI_2	133289	138220
NC_008543.1	Burkholderia cenocepacia HI2424 chromosome 2, complete sequence.	GI_3	141971	152779
NC_008543.1	Burkholderia cenocepacia HI2424 chromosome 2, complete sequence.	GI_4	264592	269572
NC_008543.1	Burkholderia cenocepacia HI2424 chromosome 2, complete sequence.	GI_5	311519	318334
NC_008543.1	Burkholderia cenocepacia HI2424 chromosome 2, complete sequence.	GI_6	535284	539655
NC_008543.1	Burkholderia cenocepacia HI2424 chromosome 2, complete sequence.	GI_7	541918	550823
NC_008543.1	Burkholderia cenocepacia HI2424 chromosome 2, complete sequence.	GI_8	590126	597035
NC_008543.1	Burkholderia cenocepacia HI2424 chromosome 2, complete sequence.	GI_9	601516	607127
NC_008543.1	Burkholderia cenocepacia HI2424 chromosome 2, complete sequence.	GI_10	1427037	1432011
NC_008543.1	Burkholderia cenocepacia HI2424 chromosome 2, complete sequence.	GI_11	1606615	1610829
NC_008543.1	Burkholderia cenocepacia HI2424 chromosome 2, complete sequence.	GI_12	1611915	1620183
NC_008543.1	Burkholderia cenocepacia HI2424 chromosome 2, complete sequence.	GI_13	1624853	1633341
NC_008543.1	Burkholderia cenocepacia HI2424 chromosome 2, complete sequence.	GI_14	2040770	2045001
NC_008543.1	Burkholderia cenocepacia HI2424 chromosome 2, complete sequence.	GI_15	2234998	2244190
NC_008543.1	Burkholderia cenocepacia HI2424 chromosome 2, complete sequence.	GI_16	2245865	2250640
NC_008543.1	Burkholderia cenocepacia HI2424 chromosome 2, complete sequence.	GI_17	2254695	2279292
NC_008543.1	Burkholderia cenocepacia HI2424 chromosome 2, complete sequence.	GI_18	2483184	2487464
NC_008543.1	Burkholderia cenocepacia HI2424 chromosome 2, complete sequence.	GI_19	2673031	2678139
NC_008543.1	Burkholderia cenocepacia HI2424 chromosome 2, complete sequence.	GI_20	2706646	2713553
NC_008543.1	Burkholderia cenocepacia HI2424 chromosome 2, complete sequence.	GI_21	2876983	2885352
NC_008543.1	Burkholderia cenocepacia HI2424 chromosome 2, complete sequence.	GI_22	2886722	2907379
NC_008543.1	Burkholderia cenocepacia HI2424 chromosome 2, complete sequence.	GI_23	2927587	2934877
NC_008543.1	Burkholderia cenocepacia HI2424 chromosome 2, complete sequence.	GI_24	2956617	2961804
NC_008543.1	Burkholderia cenocepacia HI2424 chromosome 2, complete sequence.	GI_25	2962963	2970049
NC_003997.3	Bacillus anthracis str. Ames	GI_0	472370	483188
NC_003997.3	Bacillus anthracis str. Ames	GI_1	2062320	2068287
NC_003997.3	Bacillus anthracis str. Ames	GI_2	3762449	3772343
NC_003997.3	Bacillus anthracis str. Ames	GI_3	4841714	4858386
NC_003997.3	Bacillus anthracis str. Ames	GI_4	4997293	5003963
NC_003997.3	Bacillus anthracis str. Ames	GI_5	5004092	5011867
NC_010334.1	Shewanella halifaxensis HAW-EB4	GI_0	311961	324483
NC_010334.1	Shewanella halifaxensis HAW-EB4	GI_1	619164	623486
NC_010334.1	Shewanella halifaxensis HAW-EB4	GI_2	629042	637906
NC_010334.1	Shewanella halifaxensis HAW-EB4	GI_3	767869	784588
NC_010334.1	Shewanella halifaxensis HAW-EB4	GI_4	784634	808858
NC_010334.1	Shewanella halifaxensis HAW-EB4	GI_5	2404126	2409158
NC_010334.1	Shewanella halifaxensis HAW-EB4	GI_6	2638358	2642684
NC_010334.1	Shewanella halifaxensis HAW-EB4	GI_7	2651023	2656359
NC_010334.1	Shewanella halifaxensis HAW-EB4	GI_8	2922852	2926862
NC_004722.1	Bacillus cereus ATCC 14579	GI_0	2392474	2411647
NC_004722.1	Bacillus cereus ATCC 14579	GI_1	3132160	3136241
NC_004722.1	Bacillus cereus ATCC 14579	GI_2	4386695	4405413
NC_004722.1	Bacillus cereus ATCC 14579	GI_3	5010147	5030274
NC_004606.1	Streptococcus pyogenes SSI-1	GI_0	661145	670661
NC_004606.1	Streptococcus pyogenes SSI-1	GI_1	1122488	1135939
NC_004606.1	Streptococcus pyogenes SSI-1	GI_2	1138724	1147635
NC_010322.1	Pseudomonas putida GB-1	GI_0	589291	607080
NC_010322.1	Pseudomonas putida GB-1	GI_1	774209	784797
NC_010322.1	Pseudomonas putida GB-1	GI_2	1366126	1370944
NC_010322.1	Pseudomonas putida GB-1	GI_3	1546621	1563682
NC_010322.1	Pseudomonas putida GB-1	GI_4	1823401	1859357
NC_010322.1	Pseudomonas putida GB-1	GI_5	1955866	1982573
NC_010322.1	Pseudomonas putida GB-1	GI_6	1990745	1995106
NC_010322.1	Pseudomonas putida GB-1	GI_7	2008675	2018070
NC_010322.1	Pseudomonas putida GB-1	GI_8	2101787	2106467
NC_010322.1	Pseudomonas putida GB-1	GI_9	2445195	2452509
NC_010322.1	Pseudomonas putida GB-1	GI_10	2454365	2459229
NC_010322.1	Pseudomonas putida GB-1	GI_11	2465249	2482264
NC_010322.1	Pseudomonas putida GB-1	GI_12	2614324	2620165
NC_010322.1	Pseudomonas putida GB-1	GI_13	2675914	2680577
NC_010322.1	Pseudomonas putida GB-1	GI_14	2682228	2686798
NC_010322.1	Pseudomonas putida GB-1	GI_15	2866255	2871768
NC_010322.1	Pseudomonas putida GB-1	GI_16	2922934	2927149
NC_010322.1	Pseudomonas putida GB-1	GI_17	3076469	3084063
NC_010322.1	Pseudomonas putida GB-1	GI_18	3154963	3170568
NC_010322.1	Pseudomonas putida GB-1	GI_19	3321015	3333162
NC_010322.1	Pseudomonas putida GB-1	GI_20	3360838	3372350
NC_010322.1	Pseudomonas putida GB-1	GI_21	3372474	3399600
NC_010322.1	Pseudomonas putida GB-1	GI_22	3399860	3414837
NC_010322.1	Pseudomonas putida GB-1	GI_23	3426231	3442926
NC_010322.1	Pseudomonas putida GB-1	GI_24	3482021	3493864
NC_010322.1	Pseudomonas putida GB-1	GI_25	3525319	3554372
NC_010322.1	Pseudomonas putida GB-1	GI_26	3562594	3576742
NC_010322.1	Pseudomonas putida GB-1	GI_27	3581465	3586929
NC_010322.1	Pseudomonas putida GB-1	GI_28	3606475	3612885
NC_010322.1	Pseudomonas putida GB-1	GI_29	3616665	3625168
NC_010322.1	Pseudomonas putida GB-1	GI_30	3651758	3658973
NC_010322.1	Pseudomonas putida GB-1	GI_31	3665122	3672778
NC_010322.1	Pseudomonas putida GB-1	GI_32	3709615	3717895
NC_010322.1	Pseudomonas putida GB-1	GI_33	3718330	3725786
NC_010322.1	Pseudomonas putida GB-1	GI_34	3734173	3738537
NC_010322.1	Pseudomonas putida GB-1	GI_35	3739559	3750209
NC_010322.1	Pseudomonas putida GB-1	GI_36	3758918	3765772
NC_010322.1	Pseudomonas putida GB-1	GI_37	3767423	3777159
NC_010322.1	Pseudomonas putida GB-1	GI_38	3786574	3794673
NC_010322.1	Pseudomonas putida GB-1	GI_39	3807492	3816466
NC_010322.1	Pseudomonas putida GB-1	GI_40	3818669	3838268
NC_010322.1	Pseudomonas putida GB-1	GI_41	3851437	3862168
NC_010322.1	Pseudomonas putida GB-1	GI_42	3862293	3873077
NC_010322.1	Pseudomonas putida GB-1	GI_43	3874734	3881205
NC_010322.1	Pseudomonas putida GB-1	GI_44	3985623	3990871
NC_010322.1	Pseudomonas putida GB-1	GI_45	4413368	4419046
NC_010322.1	Pseudomonas putida GB-1	GI_46	4631435	4675420
NC_010322.1	Pseudomonas putida GB-1	GI_47	5304427	5308628
NC_010322.1	Pseudomonas putida GB-1	GI_48	5308735	5323342
NC_010322.1	Pseudomonas putida GB-1	GI_49	5324068	5329350
NC_010322.1	Pseudomonas putida GB-1	GI_50	5353374	5360670
NC_010322.1	Pseudomonas putida GB-1	GI_51	5362709	5377607
NC_010322.1	Pseudomonas putida GB-1	GI_52	5377891	5389629
NC_010322.1	Pseudomonas putida GB-1	GI_53	6052823	6058292
NC_007384.1	Shigella sonnei Ss046	GI_0	922327	933845
NC_007384.1	Shigella sonnei Ss046	GI_1	1093852	1103612
NC_007384.1	Shigella sonnei Ss046	GI_2	1327819	1339090
NC_007384.1	Shigella sonnei Ss046	GI_3	1866301	1875760
NC_007384.1	Shigella sonnei Ss046	GI_4	2008627	2018899
NC_007384.1	Shigella sonnei Ss046	GI_5	2548468	2561327
NC_007384.1	Shigella sonnei Ss046	GI_6	2585095	2589939
NC_007384.1	Shigella sonnei Ss046	GI_7	2808737	2826302
NC_007384.1	Shigella sonnei Ss046	GI_8	2828296	2838104
NC_007384.1	Shigella sonnei Ss046	GI_9	2883177	2887428
NC_007384.1	Shigella sonnei Ss046	GI_10	2887915	2900941
NC_007384.1	Shigella sonnei Ss046	GI_11	2934085	2940390
NC_007384.1	Shigella sonnei Ss046	GI_12	3388329	3396390
NC_007384.1	Shigella sonnei Ss046	GI_13	3775486	3781859
NC_007384.1	Shigella sonnei Ss046	GI_14	4102876	4113137
NC_008819.1	Prochlorococcus marinus str. NATL1A	GI_0	784075	793520
NC_008819.1	Prochlorococcus marinus str. NATL1A	GI_1	795090	805533
NC_008819.1	Prochlorococcus marinus str. NATL1A	GI_2	811964	824228
NC_004631.1	Salmonella enterica subsp. enterica serovar Typhi Ty2	GI_0	956416	978570
NC_004631.1	Salmonella enterica subsp. enterica serovar Typhi Ty2	GI_1	1414483	1441931
NC_004631.1	Salmonella enterica subsp. enterica serovar Typhi Ty2	GI_2	1657682	1661742
NC_004631.1	Salmonella enterica subsp. enterica serovar Typhi Ty2	GI_3	2212476	2222390
NC_004631.1	Salmonella enterica subsp. enterica serovar Typhi Ty2	GI_4	2742901	2754685
NC_004631.1	Salmonella enterica subsp. enterica serovar Typhi Ty2	GI_5	3508874	3513142
NC_004631.1	Salmonella enterica subsp. enterica serovar Typhi Ty2	GI_6	3514530	3524608
NC_004631.1	Salmonella enterica subsp. enterica serovar Typhi Ty2	GI_7	3524784	3534718
NC_004631.1	Salmonella enterica subsp. enterica serovar Typhi Ty2	GI_8	4394167	4412871
NC_004631.1	Salmonella enterica subsp. enterica serovar Typhi Ty2	GI_9	4412965	4417634
NC_004631.1	Salmonella enterica subsp. enterica serovar Typhi Ty2	GI_10	4417696	4458443
NC_004631.1	Salmonella enterica subsp. enterica serovar Typhi Ty2	GI_11	4493737	4522834
NC_004631.1	Salmonella enterica subsp. enterica serovar Typhi Ty2	GI_12	4679558	4699499
NC_009801.1	Escherichia coli E24377A	GI_0	239229	250122
NC_009801.1	Escherichia coli E24377A	GI_1	300565	305039
NC_009801.1	Escherichia coli E24377A	GI_2	310512	316293
NC_009801.1	Escherichia coli E24377A	GI_3	830642	836046
NC_009801.1	Escherichia coli E24377A	GI_4	1066839	1074753
NC_009801.1	Escherichia coli E24377A	GI_5	1399961	1414288
NC_009801.1	Escherichia coli E24377A	GI_6	1437050	1448314
NC_009801.1	Escherichia coli E24377A	GI_7	1701183	1709444
NC_009801.1	Escherichia coli E24377A	GI_8	2172995	2221291
NC_009801.1	Escherichia coli E24377A	GI_9	2917604	2926363
NC_009801.1	Escherichia coli E24377A	GI_10	2928489	2936247
NC_009801.1	Escherichia coli E24377A	GI_11	3020329	3025568
NC_009801.1	Escherichia coli E24377A	GI_12	3136913	3144362
NC_009801.1	Escherichia coli E24377A	GI_13	3328171	3341172
NC_009801.1	Escherichia coli E24377A	GI_14	3344694	3356512
NC_009801.1	Escherichia coli E24377A	GI_15	3371460	3397394
NC_009801.1	Escherichia coli E24377A	GI_16	3409028	3421108
NC_009801.1	Escherichia coli E24377A	GI_17	4843705	4847887
NC_009801.1	Escherichia coli E24377A	GI_18	4871121	4878555
NC_009801.1	Escherichia coli E24377A	GI_19	4886994	4891350
NC_002758.2	Staphylococcus aureus subsp. aureus Mu50	GI_0	35799	41725
NC_002758.2	Staphylococcus aureus subsp. aureus Mu50	GI_1	436003	464311
NC_008258.1	Shigella flexneri 5 str. 8401	GI_0	238333	249717
NC_008258.1	Shigella flexneri 5 str. 8401	GI_1	324413	333839
NC_008258.1	Shigella flexneri 5 str. 8401	GI_2	1192845	1208351
NC_008258.1	Shigella flexneri 5 str. 8401	GI_3	1930410	1937837
NC_008258.1	Shigella flexneri 5 str. 8401	GI_4	1941430	1951147
NC_008258.1	Shigella flexneri 5 str. 8401	GI_5	2761985	2766364
NC_008258.1	Shigella flexneri 5 str. 8401	GI_6	3863845	3872029
NC_008258.1	Shigella flexneri 5 str. 8401	GI_7	3957209	3967089
NC_009997.1	Shewanella baltica OS195	GI_0	676390	685131
NC_009997.1	Shewanella baltica OS195	GI_1	685194	716456
NC_009997.1	Shewanella baltica OS195	GI_2	716705	755498
NC_009997.1	Shewanella baltica OS195	GI_3	905287	913298
NC_009997.1	Shewanella baltica OS195	GI_4	1716273	1725250
NC_009997.1	Shewanella baltica OS195	GI_5	2078845	2090633
NC_009997.1	Shewanella baltica OS195	GI_6	2414712	2420002
NC_009997.1	Shewanella baltica OS195	GI_7	2420071	2430010
NC_009997.1	Shewanella baltica OS195	GI_8	2525545	2541292
NC_009997.1	Shewanella baltica OS195	GI_9	2541307	2548579
NC_009997.1	Shewanella baltica OS195	GI_10	2552482	2557617
NC_009997.1	Shewanella baltica OS195	GI_11	2664070	2707192
NC_009997.1	Shewanella baltica OS195	GI_12	2710870	2727256
NC_009997.1	Shewanella baltica OS195	GI_13	3439234	3448526
NC_009997.1	Shewanella baltica OS195	GI_14	3449653	3456674
NC_009997.1	Shewanella baltica OS195	GI_15	3456691	3465750
NC_009997.1	Shewanella baltica OS195	GI_16	4001015	4010905
NC_009997.1	Shewanella baltica OS195	GI_17	4013866	4023227
NC_009997.1	Shewanella baltica OS195	GI_18	5152915	5170165
NC_009997.1	Shewanella baltica OS195	GI_19	5216014	5222776
NC_009997.1	Shewanella baltica OS195	GI_20	5230362	5238254
NC_005945.1	Bacillus anthracis str. Sterne	GI_0	472413	483231
NC_005945.1	Bacillus anthracis str. Sterne	GI_1	3017537	3021748
NC_005945.1	Bacillus anthracis str. Sterne	GI_2	3051444	3055895
NC_005945.1	Bacillus anthracis str. Sterne	GI_3	3762949	3772843
NC_005945.1	Bacillus anthracis str. Sterne	GI_4	4843051	4859723
NC_005945.1	Bacillus anthracis str. Sterne	GI_5	4998630	5005300
NC_005945.1	Bacillus anthracis str. Sterne	GI_6	5005429	5013202
NC_009074.1	Burkholderia pseudomallei 668 chromosome I, complete sequence.	GI_0	116923	123238
NC_009074.1	Burkholderia pseudomallei 668 chromosome I, complete sequence.	GI_1	493351	500330
NC_009074.1	Burkholderia pseudomallei 668 chromosome I, complete sequence.	GI_2	571222	576562
NC_009074.1	Burkholderia pseudomallei 668 chromosome I, complete sequence.	GI_3	576619	584590
NC_009074.1	Burkholderia pseudomallei 668 chromosome I, complete sequence.	GI_4	1383183	1390613
NC_009074.1	Burkholderia pseudomallei 668 chromosome I, complete sequence.	GI_5	1476863	1488488
NC_009074.1	Burkholderia pseudomallei 668 chromosome I, complete sequence.	GI_6	1517346	1522011
NC_009074.1	Burkholderia pseudomallei 668 chromosome I, complete sequence.	GI_7	1525083	1529386
NC_009074.1	Burkholderia pseudomallei 668 chromosome I, complete sequence.	GI_8	1965988	1989921
NC_009074.1	Burkholderia pseudomallei 668 chromosome I, complete sequence.	GI_9	1999205	2004461
NC_009074.1	Burkholderia pseudomallei 668 chromosome I, complete sequence.	GI_10	2009218	2020833
NC_009074.1	Burkholderia pseudomallei 668 chromosome I, complete sequence.	GI_11	2022888	2030936
NC_009074.1	Burkholderia pseudomallei 668 chromosome I, complete sequence.	GI_12	2031276	2040571
NC_009074.1	Burkholderia pseudomallei 668 chromosome I, complete sequence.	GI_13	2055909	2060320
NC_009074.1	Burkholderia pseudomallei 668 chromosome I, complete sequence.	GI_14	2124811	2128961
NC_009074.1	Burkholderia pseudomallei 668 chromosome I, complete sequence.	GI_15	2459567	2473160
NC_009074.1	Burkholderia pseudomallei 668 chromosome I, complete sequence.	GI_16	2476948	2482895
NC_009074.1	Burkholderia pseudomallei 668 chromosome I, complete sequence.	GI_17	2653362	2671444
NC_009074.1	Burkholderia pseudomallei 668 chromosome I, complete sequence.	GI_18	2671802	2678877
NC_009074.1	Burkholderia pseudomallei 668 chromosome I, complete sequence.	GI_19	2920487	2930509
NC_009074.1	Burkholderia pseudomallei 668 chromosome I, complete sequence.	GI_20	2981661	3000639
NC_009074.1	Burkholderia pseudomallei 668 chromosome I, complete sequence.	GI_21	3155504	3160561
NC_009074.1	Burkholderia pseudomallei 668 chromosome I, complete sequence.	GI_22	3174516	3186911
NC_009074.1	Burkholderia pseudomallei 668 chromosome I, complete sequence.	GI_23	3561985	3569633
NC_009074.1	Burkholderia pseudomallei 668 chromosome I, complete sequence.	GI_24	3802984	3814187
NC_007946.1	Escherichia coli UTI89	GI_0	263990	268768
NC_007946.1	Escherichia coli UTI89	GI_1	295143	313008
NC_007946.1	Escherichia coli UTI89	GI_2	345439	351440
NC_007946.1	Escherichia coli UTI89	GI_3	911178	917634
NC_007946.1	Escherichia coli UTI89	GI_4	935672	948472
NC_007946.1	Escherichia coli UTI89	GI_5	1080973	1094315
NC_007946.1	Escherichia coli UTI89	GI_6	1094465	1101779
NC_007946.1	Escherichia coli UTI89	GI_7	1108048	1113986
NC_007946.1	Escherichia coli UTI89	GI_8	1122286	1132728
NC_007946.1	Escherichia coli UTI89	GI_9	1244755	1253029
NC_007946.1	Escherichia coli UTI89	GI_10	1261315	1282326
NC_007946.1	Escherichia coli UTI89	GI_11	1395307	1400088
NC_007946.1	Escherichia coli UTI89	GI_12	1409798	1430399
NC_007946.1	Escherichia coli UTI89	GI_13	2114001	2164474
NC_007946.1	Escherichia coli UTI89	GI_14	2173277	2179575
NC_007946.1	Escherichia coli UTI89	GI_15	2182542	2203454
NC_007946.1	Escherichia coli UTI89	GI_16	2203972	2215033
NC_007946.1	Escherichia coli UTI89	GI_17	2597374	2621783
NC_007946.1	Escherichia coli UTI89	GI_18	2624558	2635286
NC_007946.1	Escherichia coli UTI89	GI_19	2900194	2905821
NC_007946.1	Escherichia coli UTI89	GI_20	2909588	2922253
NC_007946.1	Escherichia coli UTI89	GI_21	2923989	2928316
NC_007946.1	Escherichia coli UTI89	GI_22	2937233	2943704
NC_007946.1	Escherichia coli UTI89	GI_23	3108725	3138197
NC_007946.1	Escherichia coli UTI89	GI_24	3293984	3306245
NC_007946.1	Escherichia coli UTI89	GI_25	3885475	3891318
NC_007946.1	Escherichia coli UTI89	GI_26	3915686	3920882
NC_007946.1	Escherichia coli UTI89	GI_27	4034114	4038910
NC_007946.1	Escherichia coli UTI89	GI_28	4090565	4097285
NC_007946.1	Escherichia coli UTI89	GI_29	4280185	4296248
NC_007946.1	Escherichia coli UTI89	GI_30	4524334	4531723
NC_007946.1	Escherichia coli UTI89	GI_31	4788081	4816430
NC_007946.1	Escherichia coli UTI89	GI_32	4817000	4845973
NC_007946.1	Escherichia coli UTI89	GI_33	4846029	4858592
NC_007946.1	Escherichia coli UTI89	GI_34	4865615	4892341
NC_007946.1	Escherichia coli UTI89	GI_35	4896631	4900882
NC_007946.1	Escherichia coli UTI89	GI_36	4919661	4940004
NC_007946.1	Escherichia coli UTI89	GI_37	4987170	4992021
NC_007946.1	Escherichia coli UTI89	GI_38	4994418	4999485
NC_007946.1	Escherichia coli UTI89	GI_39	5005362	5025750
NC_007946.1	Escherichia coli UTI89	GI_40	5026410	5033392
NC_004578.1	Pseudomonas syringae pv. tomato str. DC3000	GI_0	6573	14659
NC_004578.1	Pseudomonas syringae pv. tomato str. DC3000	GI_1	16495	57265
NC_004578.1	Pseudomonas syringae pv. tomato str. DC3000	GI_2	61684	81733
NC_004578.1	Pseudomonas syringae pv. tomato str. DC3000	GI_3	211383	217398
NC_004578.1	Pseudomonas syringae pv. tomato str. DC3000	GI_4	221571	233200
NC_004578.1	Pseudomonas syringae pv. tomato str. DC3000	GI_5	234004	239000
NC_004578.1	Pseudomonas syringae pv. tomato str. DC3000	GI_6	308878	323982
NC_004578.1	Pseudomonas syringae pv. tomato str. DC3000	GI_7	1166286	1181872
NC_004578.1	Pseudomonas syringae pv. tomato str. DC3000	GI_8	1186542	1215893
NC_004578.1	Pseudomonas syringae pv. tomato str. DC3000	GI_9	1819649	1829941
NC_004578.1	Pseudomonas syringae pv. tomato str. DC3000	GI_10	2019361	2024041
NC_004578.1	Pseudomonas syringae pv. tomato str. DC3000	GI_11	2029421	2034325
NC_004578.1	Pseudomonas syringae pv. tomato str. DC3000	GI_12	2249814	2264825
NC_004578.1	Pseudomonas syringae pv. tomato str. DC3000	GI_13	2459406	2472633
NC_004578.1	Pseudomonas syringae pv. tomato str. DC3000	GI_14	2566648	2581182
NC_004578.1	Pseudomonas syringae pv. tomato str. DC3000	GI_15	2642872	2654378
NC_004578.1	Pseudomonas syringae pv. tomato str. DC3000	GI_16	2655765	2660690
NC_004578.1	Pseudomonas syringae pv. tomato str. DC3000	GI_17	2660917	2667530
NC_004578.1	Pseudomonas syringae pv. tomato str. DC3000	GI_18	2667784	2673589
NC_004578.1	Pseudomonas syringae pv. tomato str. DC3000	GI_19	2676558	2689061
NC_004578.1	Pseudomonas syringae pv. tomato str. DC3000	GI_20	2693495	2699841
NC_004578.1	Pseudomonas syringae pv. tomato str. DC3000	GI_21	2803482	2813709
NC_004578.1	Pseudomonas syringae pv. tomato str. DC3000	GI_22	2813930	2823742
NC_004578.1	Pseudomonas syringae pv. tomato str. DC3000	GI_23	2868434	2882147
NC_004578.1	Pseudomonas syringae pv. tomato str. DC3000	GI_24	2888017	2900210
NC_004578.1	Pseudomonas syringae pv. tomato str. DC3000	GI_25	3142060	3151112
NC_004578.1	Pseudomonas syringae pv. tomato str. DC3000	GI_26	3183993	3199540
NC_004578.1	Pseudomonas syringae pv. tomato str. DC3000	GI_27	3200007	3205596
NC_004578.1	Pseudomonas syringae pv. tomato str. DC3000	GI_28	3206994	3219689
NC_004578.1	Pseudomonas syringae pv. tomato str. DC3000	GI_29	3226198	3239663
NC_004578.1	Pseudomonas syringae pv. tomato str. DC3000	GI_30	3430904	3441293
NC_004578.1	Pseudomonas syringae pv. tomato str. DC3000	GI_31	3611051	3621716
NC_004578.1	Pseudomonas syringae pv. tomato str. DC3000	GI_32	3627270	3632174
NC_004578.1	Pseudomonas syringae pv. tomato str. DC3000	GI_33	3825585	3830152
NC_004578.1	Pseudomonas syringae pv. tomato str. DC3000	GI_34	3838782	3847056
NC_004578.1	Pseudomonas syringae pv. tomato str. DC3000	GI_35	4065730	4079860
NC_004578.1	Pseudomonas syringae pv. tomato str. DC3000	GI_36	4440843	4446076
NC_004578.1	Pseudomonas syringae pv. tomato str. DC3000	GI_37	4452088	4456515
NC_004578.1	Pseudomonas syringae pv. tomato str. DC3000	GI_38	4516461	4530447
NC_004578.1	Pseudomonas syringae pv. tomato str. DC3000	GI_39	4543988	4563568
NC_004578.1	Pseudomonas syringae pv. tomato str. DC3000	GI_40	4566712	4577949
NC_004578.1	Pseudomonas syringae pv. tomato str. DC3000	GI_41	4580216	4588422
NC_004578.1	Pseudomonas syringae pv. tomato str. DC3000	GI_42	4796302	4813560
NC_004578.1	Pseudomonas syringae pv. tomato str. DC3000	GI_43	5086628	5092348
NC_004578.1	Pseudomonas syringae pv. tomato str. DC3000	GI_44	5092482	5101608
NC_004578.1	Pseudomonas syringae pv. tomato str. DC3000	GI_45	5101824	5109100
NC_004578.1	Pseudomonas syringae pv. tomato str. DC3000	GI_46	5195418	5204222
NC_004578.1	Pseudomonas syringae pv. tomato str. DC3000	GI_47	5209884	5216450
NC_004578.1	Pseudomonas syringae pv. tomato str. DC3000	GI_48	5223216	5230074
NC_004578.1	Pseudomonas syringae pv. tomato str. DC3000	GI_49	5276819	5308306
NC_004578.1	Pseudomonas syringae pv. tomato str. DC3000	GI_50	5320030	5324762
NC_004578.1	Pseudomonas syringae pv. tomato str. DC3000	GI_51	5327344	5343197
NC_004578.1	Pseudomonas syringae pv. tomato str. DC3000	GI_52	5347018	5356020
NC_004578.1	Pseudomonas syringae pv. tomato str. DC3000	GI_53	5366134	5374483
NC_004578.1	Pseudomonas syringae pv. tomato str. DC3000	GI_54	5376566	5383185
NC_004578.1	Pseudomonas syringae pv. tomato str. DC3000	GI_55	5383279	5413488
NC_004578.1	Pseudomonas syringae pv. tomato str. DC3000	GI_56	5921984	5932804
NC_004578.1	Pseudomonas syringae pv. tomato str. DC3000	GI_57	6145200	6154048
NC_004578.1	Pseudomonas syringae pv. tomato str. DC3000	GI_58	6339721	6349219
NC_004578.1	Pseudomonas syringae pv. tomato str. DC3000	GI_59	6352020	6358274
NC_004578.1	Pseudomonas syringae pv. tomato str. DC3000	GI_60	6365442	6370361
NC_007146.2	Haemophilus influenzae 86-028NP	GI_0	124918	129687
NC_007146.2	Haemophilus influenzae 86-028NP	GI_1	1408265	1456547
NC_007146.2	Haemophilus influenzae 86-028NP	GI_2	1590347	1598466
NC_007146.2	Haemophilus influenzae 86-028NP	GI_3	1714650	1728795
NC_007530.2	Bacillus anthracis str. Ames Ancestor	GI_0	472370	483188
NC_007530.2	Bacillus anthracis str. Ames Ancestor	GI_1	2330076	2335431
NC_007530.2	Bacillus anthracis str. Ames Ancestor	GI_2	3014688	3019594
NC_007530.2	Bacillus anthracis str. Ames Ancestor	GI_3	3762576	3772470
NC_007530.2	Bacillus anthracis str. Ames Ancestor	GI_4	4841840	4858512
NC_007530.2	Bacillus anthracis str. Ames Ancestor	GI_5	5003155	5011993
NC_003909.8	Bacillus cereus ATCC 10987	GI_0	384107	434164
NC_003909.8	Bacillus cereus ATCC 10987	GI_1	859295	884111
NC_003909.8	Bacillus cereus ATCC 10987	GI_2	4256758	4285392
NC_008577.1	Shewanella sp. ANA-3 chromosome 1, complete sequence.	GI_0	194156	200017
NC_008577.1	Shewanella sp. ANA-3 chromosome 1, complete sequence.	GI_1	1467620	1471735
NC_008577.1	Shewanella sp. ANA-3 chromosome 1, complete sequence.	GI_2	1471752	1503681
NC_008577.1	Shewanella sp. ANA-3 chromosome 1, complete sequence.	GI_3	2130488	2135564
NC_008577.1	Shewanella sp. ANA-3 chromosome 1, complete sequence.	GI_4	2162065	2172751
NC_008577.1	Shewanella sp. ANA-3 chromosome 1, complete sequence.	GI_5	2415659	2435556
NC_008577.1	Shewanella sp. ANA-3 chromosome 1, complete sequence.	GI_6	2435620	2442696
NC_008577.1	Shewanella sp. ANA-3 chromosome 1, complete sequence.	GI_7	2512418	2527378
NC_008577.1	Shewanella sp. ANA-3 chromosome 1, complete sequence.	GI_8	2607369	2614687
NC_008577.1	Shewanella sp. ANA-3 chromosome 1, complete sequence.	GI_9	2614860	2634658
NC_008577.1	Shewanella sp. ANA-3 chromosome 1, complete sequence.	GI_10	2814443	2837691
NC_008577.1	Shewanella sp. ANA-3 chromosome 1, complete sequence.	GI_11	3489934	3497629
NC_008577.1	Shewanella sp. ANA-3 chromosome 1, complete sequence.	GI_12	4626168	4641082
NC_007613.1	Shigella boydii Sb227	GI_0	645085	650757
NC_007613.1	Shigella boydii Sb227	GI_1	987674	991884
NC_007613.1	Shigella boydii Sb227	GI_2	1188250	1198102
NC_007613.1	Shigella boydii Sb227	GI_3	1360277	1370907
NC_007613.1	Shigella boydii Sb227	GI_4	1614098	1622694
NC_007613.1	Shigella boydii Sb227	GI_5	3250598	3255609
NC_007613.1	Shigella boydii Sb227	GI_6	4201499	4215591
NC_007613.1	Shigella boydii Sb227	GI_7	4402710	4409322
NC_010167.1	Brucella suis ATCC 23445 chromosome II, complete sequence.	GI_0	148989	157414
NC_010167.1	Brucella suis ATCC 23445 chromosome II, complete sequence.	GI_1	345345	366558
NC_010167.1	Brucella suis ATCC 23445 chromosome II, complete sequence.	GI_2	366650	374345
NC_010167.1	Brucella suis ATCC 23445 chromosome II, complete sequence.	GI_3	391544	398897
NC_010167.1	Brucella suis ATCC 23445 chromosome II, complete sequence.	GI_4	769733	776251
NC_010167.1	Brucella suis ATCC 23445 chromosome II, complete sequence.	GI_5	788055	793987
NC_010167.1	Brucella suis ATCC 23445 chromosome II, complete sequence.	GI_6	806117	818885
NC_010167.1	Brucella suis ATCC 23445 chromosome II, complete sequence.	GI_7	866096	879879
NC_010167.1	Brucella suis ATCC 23445 chromosome II, complete sequence.	GI_8	880301	886922
NC_010167.1	Brucella suis ATCC 23445 chromosome II, complete sequence.	GI_9	888125	911128
NC_010167.1	Brucella suis ATCC 23445 chromosome II, complete sequence.	GI_10	912448	917417
NC_010167.1	Brucella suis ATCC 23445 chromosome II, complete sequence.	GI_11	925195	931553
NC_010167.1	Brucella suis ATCC 23445 chromosome II, complete sequence.	GI_12	938981	945725
NC_010167.1	Brucella suis ATCC 23445 chromosome II, complete sequence.	GI_13	947540	956649
NC_010167.1	Brucella suis ATCC 23445 chromosome II, complete sequence.	GI_14	958410	963485
NC_010167.1	Brucella suis ATCC 23445 chromosome II, complete sequence.	GI_15	967730	972945
NC_010167.1	Brucella suis ATCC 23445 chromosome II, complete sequence.	GI_16	973004	982448
NC_010167.1	Brucella suis ATCC 23445 chromosome II, complete sequence.	GI_17	987960	995975
NC_010167.1	Brucella suis ATCC 23445 chromosome II, complete sequence.	GI_18	996088	1007958
NC_010167.1	Brucella suis ATCC 23445 chromosome II, complete sequence.	GI_19	1008029	1047799
NC_010167.1	Brucella suis ATCC 23445 chromosome II, complete sequence.	GI_20	1050387	1054393
NC_010167.1	Brucella suis ATCC 23445 chromosome II, complete sequence.	GI_21	1054453	1069361
NC_010167.1	Brucella suis ATCC 23445 chromosome II, complete sequence.	GI_22	1076432	1082788
NC_010167.1	Brucella suis ATCC 23445 chromosome II, complete sequence.	GI_23	1082987	1089143
NC_010167.1	Brucella suis ATCC 23445 chromosome II, complete sequence.	GI_24	1098471	1123199
NC_010167.1	Brucella suis ATCC 23445 chromosome II, complete sequence.	GI_25	1124719	1161178
NC_010167.1	Brucella suis ATCC 23445 chromosome II, complete sequence.	GI_26	1186312	1213629
NC_010167.1	Brucella suis ATCC 23445 chromosome II, complete sequence.	GI_27	1225317	1297582
NC_010167.1	Brucella suis ATCC 23445 chromosome II, complete sequence.	GI_28	1337298	1342898
NC_010167.1	Brucella suis ATCC 23445 chromosome II, complete sequence.	GI_29	1347174	1351294
NC_010167.1	Brucella suis ATCC 23445 chromosome II, complete sequence.	GI_30	1351372	1373401
NC_010167.1	Brucella suis ATCC 23445 chromosome II, complete sequence.	GI_31	1374833	1383974
NC_010167.1	Brucella suis ATCC 23445 chromosome II, complete sequence.	GI_32	1385776	1398301
NC_008390.1	Burkholderia cepacia AMMD chromosome 1, complete sequence.	GI_0	410530	417379
NC_008390.1	Burkholderia cepacia AMMD chromosome 1, complete sequence.	GI_1	1320393	1324864
NC_008390.1	Burkholderia cepacia AMMD chromosome 1, complete sequence.	GI_2	1325167	1332166
NC_008390.1	Burkholderia cepacia AMMD chromosome 1, complete sequence.	GI_3	1347368	1352590
NC_008390.1	Burkholderia cepacia AMMD chromosome 1, complete sequence.	GI_4	1357875	1362205
NC_008390.1	Burkholderia cepacia AMMD chromosome 1, complete sequence.	GI_5	1370511	1375925
NC_008390.1	Burkholderia cepacia AMMD chromosome 1, complete sequence.	GI_6	1390101	1398685
NC_008390.1	Burkholderia cepacia AMMD chromosome 1, complete sequence.	GI_7	1749728	1755163
NC_008390.1	Burkholderia cepacia AMMD chromosome 1, complete sequence.	GI_8	1758818	1765077
NC_008390.1	Burkholderia cepacia AMMD chromosome 1, complete sequence.	GI_9	1792636	1809324
NC_008390.1	Burkholderia cepacia AMMD chromosome 1, complete sequence.	GI_10	1809858	1816018
NC_008390.1	Burkholderia cepacia AMMD chromosome 1, complete sequence.	GI_11	2023858	2029686
NC_008390.1	Burkholderia cepacia AMMD chromosome 1, complete sequence.	GI_12	2160521	2170435
NC_008390.1	Burkholderia cepacia AMMD chromosome 1, complete sequence.	GI_13	2192496	2205412
NC_008390.1	Burkholderia cepacia AMMD chromosome 1, complete sequence.	GI_14	2301886	2305969
NC_008390.1	Burkholderia cepacia AMMD chromosome 1, complete sequence.	GI_15	3010925	3017400
NC_008390.1	Burkholderia cepacia AMMD chromosome 1, complete sequence.	GI_16	3090923	3097265
NC_008390.1	Burkholderia cepacia AMMD chromosome 1, complete sequence.	GI_17	3097572	3112908
NC_008390.1	Burkholderia cepacia AMMD chromosome 1, complete sequence.	GI_18	3352178	3358951
NC_008390.1	Burkholderia cepacia AMMD chromosome 1, complete sequence.	GI_19	3471489	3485599
NC_009901.1	Shewanella pealeana ATCC 700345	GI_0	1537165	1555075
NC_009901.1	Shewanella pealeana ATCC 700345	GI_1	1833596	1846907
NC_009901.1	Shewanella pealeana ATCC 700345	GI_2	2797984	2822651
NC_009901.1	Shewanella pealeana ATCC 700345	GI_3	5106242	5118313
NC_010159.1	Yersinia pestis Angola	GI_0	1295405	1305522
NC_010159.1	Yersinia pestis Angola	GI_1	1420244	1428740
NC_010159.1	Yersinia pestis Angola	GI_2	2272113	2276589
NC_010159.1	Yersinia pestis Angola	GI_3	2279912	2284900
NC_010159.1	Yersinia pestis Angola	GI_4	2293420	2297661
NC_010159.1	Yersinia pestis Angola	GI_5	2487602	2492735
NC_010159.1	Yersinia pestis Angola	GI_6	2493601	2500614
NC_010159.1	Yersinia pestis Angola	GI_7	3724826	3729544
NC_010159.1	Yersinia pestis Angola	GI_8	4310495	4315276
NC_009900.1	Rickettsia massiliae MTU5	GI_0	716257	731573
NC_008750.1	Shewanella sp. W3-18-1	GI_0	338051	358399
NC_008750.1	Shewanella sp. W3-18-1	GI_1	374051	381279
NC_008750.1	Shewanella sp. W3-18-1	GI_2	386954	394093
NC_008750.1	Shewanella sp. W3-18-1	GI_3	454304	477422
NC_008750.1	Shewanella sp. W3-18-1	GI_4	736931	749604
NC_008750.1	Shewanella sp. W3-18-1	GI_5	1231170	1314518
NC_008750.1	Shewanella sp. W3-18-1	GI_6	1317445	1334143
NC_008750.1	Shewanella sp. W3-18-1	GI_7	2250709	2272262
NC_008750.1	Shewanella sp. W3-18-1	GI_8	2330954	2355834
NC_008750.1	Shewanella sp. W3-18-1	GI_9	2532954	2538386
NC_008750.1	Shewanella sp. W3-18-1	GI_10	3308132	3342855
NC_008750.1	Shewanella sp. W3-18-1	GI_11	3350484	3366056
NC_008750.1	Shewanella sp. W3-18-1	GI_12	3366901	3377054
NC_008750.1	Shewanella sp. W3-18-1	GI_13	4583543	4588652
NC_008750.1	Shewanella sp. W3-18-1	GI_14	4672609	4689085
NC_007432.1	Streptococcus agalactiae A909	GI_0	242377	249042
NC_007432.1	Streptococcus agalactiae A909	GI_1	457777	462322
NC_007432.1	Streptococcus agalactiae A909	GI_2	465200	484005
NC_007432.1	Streptococcus agalactiae A909	GI_3	653795	673578
NC_007432.1	Streptococcus agalactiae A909	GI_4	693349	702328
NC_007432.1	Streptococcus agalactiae A909	GI_5	709667	715012
NC_007432.1	Streptococcus agalactiae A909	GI_6	719358	724748
NC_007432.1	Streptococcus agalactiae A909	GI_7	2071032	2086264
NC_003923.1	Staphylococcus aureus subsp. aureus MW2	GI_0	1536219	1556315
NC_003923.1	Staphylococcus aureus subsp. aureus MW2	GI_1	1564830	1569366
NC_005071.1	Prochlorococcus marinus str. MIT 9313	GI_0	91445	111704
NC_005071.1	Prochlorococcus marinus str. MIT 9313	GI_1	111721	121912
NC_005071.1	Prochlorococcus marinus str. MIT 9313	GI_2	1037532	1043486
NC_005071.1	Prochlorococcus marinus str. MIT 9313	GI_3	1053339	1062215
NC_005071.1	Prochlorococcus marinus str. MIT 9313	GI_4	1669420	1677644
NC_005071.1	Prochlorococcus marinus str. MIT 9313	GI_5	2237314	2242425
NC_008600.1	Bacillus thuringiensis str. Al Hakam	GI_0	2363552	2374700
NC_008600.1	Bacillus thuringiensis str. Al Hakam	GI_1	4248143	4265861
NC_008463.1	Pseudomonas aeruginosa UCBPP-PA14	GI_0	288290	297901
NC_008463.1	Pseudomonas aeruginosa UCBPP-PA14	GI_1	1801156	1811215
NC_008463.1	Pseudomonas aeruginosa UCBPP-PA14	GI_2	1811827	1817200
NC_008463.1	Pseudomonas aeruginosa UCBPP-PA14	GI_3	1919505	1941374
NC_008463.1	Pseudomonas aeruginosa UCBPP-PA14	GI_4	2474709	2491614
NC_008463.1	Pseudomonas aeruginosa UCBPP-PA14	GI_5	2555792	2564889
NC_008463.1	Pseudomonas aeruginosa UCBPP-PA14	GI_6	2696925	2701201
NC_008463.1	Pseudomonas aeruginosa UCBPP-PA14	GI_7	2709692	2713983
NC_008463.1	Pseudomonas aeruginosa UCBPP-PA14	GI_8	2847774	2861015
NC_008463.1	Pseudomonas aeruginosa UCBPP-PA14	GI_9	2926971	2936879
NC_008463.1	Pseudomonas aeruginosa UCBPP-PA14	GI_10	3099359	3103551
NC_008463.1	Pseudomonas aeruginosa UCBPP-PA14	GI_11	3177373	3187195
NC_008463.1	Pseudomonas aeruginosa UCBPP-PA14	GI_12	3197232	3206371
NC_008463.1	Pseudomonas aeruginosa UCBPP-PA14	GI_13	3329514	3341755
NC_008463.1	Pseudomonas aeruginosa UCBPP-PA14	GI_14	3768531	3794412
NC_008463.1	Pseudomonas aeruginosa UCBPP-PA14	GI_15	4207416	4211593
NC_008463.1	Pseudomonas aeruginosa UCBPP-PA14	GI_16	4313536	4326925
NC_008463.1	Pseudomonas aeruginosa UCBPP-PA14	GI_17	4751218	4757183
NC_008463.1	Pseudomonas aeruginosa UCBPP-PA14	GI_18	4860217	4891796
NC_008463.1	Pseudomonas aeruginosa UCBPP-PA14	GI_19	5251435	5298089
NC_008463.1	Pseudomonas aeruginosa UCBPP-PA14	GI_20	5299340	5303341
NC_008463.1	Pseudomonas aeruginosa UCBPP-PA14	GI_21	5303953	5315575
NC_008463.1	Pseudomonas aeruginosa UCBPP-PA14	GI_22	5319021	5324939
NC_008463.1	Pseudomonas aeruginosa UCBPP-PA14	GI_23	5326366	5332131
NC_008463.1	Pseudomonas aeruginosa UCBPP-PA14	GI_24	5347270	5355678
NC_008463.1	Pseudomonas aeruginosa UCBPP-PA14	GI_25	5995915	6001991
NC_010551.1	Burkholderia ambifaria MC40-6 chromosome 1, complete sequence.	GI_0	7237	18521
NC_010551.1	Burkholderia ambifaria MC40-6 chromosome 1, complete sequence.	GI_1	411634	425271
NC_010551.1	Burkholderia ambifaria MC40-6 chromosome 1, complete sequence.	GI_2	431821	436812
NC_010551.1	Burkholderia ambifaria MC40-6 chromosome 1, complete sequence.	GI_3	440151	444890
NC_010551.1	Burkholderia ambifaria MC40-6 chromosome 1, complete sequence.	GI_4	1253142	1258734
NC_010551.1	Burkholderia ambifaria MC40-6 chromosome 1, complete sequence.	GI_5	1358158	1362202
NC_010551.1	Burkholderia ambifaria MC40-6 chromosome 1, complete sequence.	GI_6	1363162	1367583
NC_010551.1	Burkholderia ambifaria MC40-6 chromosome 1, complete sequence.	GI_7	1371034	1386442
NC_010551.1	Burkholderia ambifaria MC40-6 chromosome 1, complete sequence.	GI_8	1386929	1394785
NC_010551.1	Burkholderia ambifaria MC40-6 chromosome 1, complete sequence.	GI_9	1396312	1400806
NC_010551.1	Burkholderia ambifaria MC40-6 chromosome 1, complete sequence.	GI_10	1401044	1406775
NC_010551.1	Burkholderia ambifaria MC40-6 chromosome 1, complete sequence.	GI_11	1408305	1414411
NC_010551.1	Burkholderia ambifaria MC40-6 chromosome 1, complete sequence.	GI_12	1415245	1432070
NC_010551.1	Burkholderia ambifaria MC40-6 chromosome 1, complete sequence.	GI_13	1434116	1439164
NC_010551.1	Burkholderia ambifaria MC40-6 chromosome 1, complete sequence.	GI_14	1439531	1443760
NC_010551.1	Burkholderia ambifaria MC40-6 chromosome 1, complete sequence.	GI_15	1657277	1663320
NC_010551.1	Burkholderia ambifaria MC40-6 chromosome 1, complete sequence.	GI_16	1666664	1670729
NC_010551.1	Burkholderia ambifaria MC40-6 chromosome 1, complete sequence.	GI_17	1794393	1807026
NC_010551.1	Burkholderia ambifaria MC40-6 chromosome 1, complete sequence.	GI_18	1812150	1817012
NC_010551.1	Burkholderia ambifaria MC40-6 chromosome 1, complete sequence.	GI_19	1817177	1824021
NC_010551.1	Burkholderia ambifaria MC40-6 chromosome 1, complete sequence.	GI_20	1824722	1833473
NC_010551.1	Burkholderia ambifaria MC40-6 chromosome 1, complete sequence.	GI_21	2014987	2020991
NC_010551.1	Burkholderia ambifaria MC40-6 chromosome 1, complete sequence.	GI_22	2197032	2201366
NC_010551.1	Burkholderia ambifaria MC40-6 chromosome 1, complete sequence.	GI_23	2348346	2356168
NC_010551.1	Burkholderia ambifaria MC40-6 chromosome 1, complete sequence.	GI_24	2358065	2365000
NC_010551.1	Burkholderia ambifaria MC40-6 chromosome 1, complete sequence.	GI_25	2365263	2378474
NC_010551.1	Burkholderia ambifaria MC40-6 chromosome 1, complete sequence.	GI_26	2546041	2557432
NC_010551.1	Burkholderia ambifaria MC40-6 chromosome 1, complete sequence.	GI_27	2963334	2980585
NC_010551.1	Burkholderia ambifaria MC40-6 chromosome 1, complete sequence.	GI_28	2980879	2988036
NC_010551.1	Burkholderia ambifaria MC40-6 chromosome 1, complete sequence.	GI_29	3219366	3223486
NC_010551.1	Burkholderia ambifaria MC40-6 chromosome 1, complete sequence.	GI_30	3328956	3372848
NC_008321.1	Shewanella sp. MR-4	GI_0	1999635	2045693
NC_008321.1	Shewanella sp. MR-4	GI_1	2206971	2222121
NC_008321.1	Shewanella sp. MR-4	GI_2	2350996	2373507
NC_008321.1	Shewanella sp. MR-4	GI_3	2377916	2387342
NC_008321.1	Shewanella sp. MR-4	GI_4	2465209	2474510
NC_008321.1	Shewanella sp. MR-4	GI_5	2665661	2678193
NC_008321.1	Shewanella sp. MR-4	GI_6	3826008	3838042
NC_008321.1	Shewanella sp. MR-4	GI_7	3839059	3850188
NC_008321.1	Shewanella sp. MR-4	GI_8	3910159	3914557
NC_008321.1	Shewanella sp. MR-4	GI_9	3932527	3937616
NC_008321.1	Shewanella sp. MR-4	GI_10	4036256	4048110
NC_006511.1	Salmonella enterica subsp. enterica serovar Paratyphi A str. ATCC 9150	GI_0	1256060	1260486
NC_006511.1	Salmonella enterica subsp. enterica serovar Paratyphi A str. ATCC 9150	GI_1	2096713	2109403
NC_006511.1	Salmonella enterica subsp. enterica serovar Paratyphi A str. ATCC 9150	GI_2	2695693	2701804
NC_006511.1	Salmonella enterica subsp. enterica serovar Paratyphi A str. ATCC 9150	GI_3	2703524	2714309
NC_006511.1	Salmonella enterica subsp. enterica serovar Paratyphi A str. ATCC 9150	GI_4	2715433	2729088
NC_006511.1	Salmonella enterica subsp. enterica serovar Paratyphi A str. ATCC 9150	GI_5	4483325	4489149
NC_008563.1	Escherichia coli APEC O1	GI_0	241955	250332
NC_008563.1	Escherichia coli APEC O1	GI_1	295124	313742
NC_008563.1	Escherichia coli APEC O1	GI_2	347031	353032
NC_008563.1	Escherichia coli APEC O1	GI_3	1184975	1190416
NC_008563.1	Escherichia coli APEC O1	GI_4	1195789	1215854
NC_008563.1	Escherichia coli APEC O1	GI_5	1216623	1220647
NC_008563.1	Escherichia coli APEC O1	GI_6	1346401	1362181
NC_008563.1	Escherichia coli APEC O1	GI_7	1471241	1477211
NC_008563.1	Escherichia coli APEC O1	GI_8	1514348	1519296
NC_008563.1	Escherichia coli APEC O1	GI_9	2050854	2055150
NC_008563.1	Escherichia coli APEC O1	GI_10	2060009	2067846
NC_008563.1	Escherichia coli APEC O1	GI_11	2597784	2610063
NC_008563.1	Escherichia coli APEC O1	GI_12	2740481	2750883
NC_008563.1	Escherichia coli APEC O1	GI_13	2928625	2937280
NC_008563.1	Escherichia coli APEC O1	GI_14	2939016	2943779
NC_008563.1	Escherichia coli APEC O1	GI_15	2952260	2958731
NC_008563.1	Escherichia coli APEC O1	GI_16	3123310	3136858
NC_008563.1	Escherichia coli APEC O1	GI_17	3139441	3155292
NC_008563.1	Escherichia coli APEC O1	GI_18	3315878	3328373
NC_008563.1	Escherichia coli APEC O1	GI_19	3337280	3341767
NC_008563.1	Escherichia coli APEC O1	GI_20	3344006	3349090
NC_008563.1	Escherichia coli APEC O1	GI_21	3360952	3379152
NC_008563.1	Escherichia coli APEC O1	GI_22	3380652	3387570
NC_008563.1	Escherichia coli APEC O1	GI_23	3948758	3953169
NC_008563.1	Escherichia coli APEC O1	GI_24	4596636	4604025
NC_008563.1	Escherichia coli APEC O1	GI_25	4720524	4728531
NC_008563.1	Escherichia coli APEC O1	GI_26	4728705	4735280
NC_008563.1	Escherichia coli APEC O1	GI_27	4737027	4743172
NC_008563.1	Escherichia coli APEC O1	GI_28	4743518	4754943
NC_008563.1	Escherichia coli APEC O1	GI_29	4757806	4763651
NC_008563.1	Escherichia coli APEC O1	GI_30	5009754	5014676
NC_008563.1	Escherichia coli APEC O1	GI_31	5022455	5038543
NC_008024.1	Streptococcus pyogenes MGAS10750	GI_0	1621460	1670326
NC_010410.1	Acinetobacter baumannii AYE	GI_0	1318305	1340789
NC_010410.1	Acinetobacter baumannii AYE	GI_1	1898726	1907642
NC_010410.1	Acinetobacter baumannii AYE	GI_2	1913381	1923227
NC_010410.1	Acinetobacter baumannii AYE	GI_3	3240079	3252654
NC_010410.1	Acinetobacter baumannii AYE	GI_4	3257259	3263727
NC_010410.1	Acinetobacter baumannii AYE	GI_5	3613993	3652989
NC_010410.1	Acinetobacter baumannii AYE	GI_6	3653762	3684134
NC_004070.1	Streptococcus pyogenes MGAS315	GI_0	773404	778147
NC_004070.1	Streptococcus pyogenes MGAS315	GI_1	1004680	1011833
NC_004070.1	Streptococcus pyogenes MGAS315	GI_2	1259882	1270532
NC_004070.1	Streptococcus pyogenes MGAS315	GI_3	1343116	1347994
NC_005139.1	Vibrio vulnificus YJ016 chromosome I, complete sequence.	GI_0	143180	155865
NC_005139.1	Vibrio vulnificus YJ016 chromosome I, complete sequence.	GI_1	280334	285555
NC_005139.1	Vibrio vulnificus YJ016 chromosome I, complete sequence.	GI_2	1608282	1631390
NC_005139.1	Vibrio vulnificus YJ016 chromosome I, complete sequence.	GI_3	1814126	1819588
NC_005139.1	Vibrio vulnificus YJ016 chromosome I, complete sequence.	GI_4	2171656	2178176
NC_005139.1	Vibrio vulnificus YJ016 chromosome I, complete sequence.	GI_5	2210536	2225441
NC_005139.1	Vibrio vulnificus YJ016 chromosome I, complete sequence.	GI_6	2249493	2256660
NC_009783.1	Vibrio harveyi ATCC BAA-1116 chromosome I, complete sequence.	GI_0	307043	311360
NC_009783.1	Vibrio harveyi ATCC BAA-1116 chromosome I, complete sequence.	GI_1	1128886	1139973
NC_009783.1	Vibrio harveyi ATCC BAA-1116 chromosome I, complete sequence.	GI_2	1472577	1481533
NC_009783.1	Vibrio harveyi ATCC BAA-1116 chromosome I, complete sequence.	GI_3	1632747	1642058
NC_009783.1	Vibrio harveyi ATCC BAA-1116 chromosome I, complete sequence.	GI_4	1643578	1653811
NC_009783.1	Vibrio harveyi ATCC BAA-1116 chromosome I, complete sequence.	GI_5	1658594	1686604
NC_009783.1	Vibrio harveyi ATCC BAA-1116 chromosome I, complete sequence.	GI_6	1746582	1758323
NC_009783.1	Vibrio harveyi ATCC BAA-1116 chromosome I, complete sequence.	GI_7	1798547	1804352
NC_009783.1	Vibrio harveyi ATCC BAA-1116 chromosome I, complete sequence.	GI_8	1945714	1963089
NC_009783.1	Vibrio harveyi ATCC BAA-1116 chromosome I, complete sequence.	GI_9	1965518	1996774
NC_009783.1	Vibrio harveyi ATCC BAA-1116 chromosome I, complete sequence.	GI_10	2035851	2040655
NC_009783.1	Vibrio harveyi ATCC BAA-1116 chromosome I, complete sequence.	GI_11	2043035	2049527
NC_009783.1	Vibrio harveyi ATCC BAA-1116 chromosome I, complete sequence.	GI_12	2148370	2172143
NC_009783.1	Vibrio harveyi ATCC BAA-1116 chromosome I, complete sequence.	GI_13	2185399	2196129
NC_009783.1	Vibrio harveyi ATCC BAA-1116 chromosome I, complete sequence.	GI_14	2211167	2215853
NC_009783.1	Vibrio harveyi ATCC BAA-1116 chromosome I, complete sequence.	GI_15	2569947	2592029
NC_009783.1	Vibrio harveyi ATCC BAA-1116 chromosome I, complete sequence.	GI_16	2600841	2612840
NC_009783.1	Vibrio harveyi ATCC BAA-1116 chromosome I, complete sequence.	GI_17	2805090	2809943
NC_009783.1	Vibrio harveyi ATCC BAA-1116 chromosome I, complete sequence.	GI_18	2905453	2910857
NC_009783.1	Vibrio harveyi ATCC BAA-1116 chromosome I, complete sequence.	GI_19	3001487	3009520
NC_009783.1	Vibrio harveyi ATCC BAA-1116 chromosome I, complete sequence.	GI_20	3024562	3031345
NC_009080.1	Burkholderia mallei NCTC 10247 chromosome I, complete sequence.	GI_0	608323	613620
NC_009080.1	Burkholderia mallei NCTC 10247 chromosome I, complete sequence.	GI_1	625101	630180
NC_009080.1	Burkholderia mallei NCTC 10247 chromosome I, complete sequence.	GI_2	801176	806089
NC_009080.1	Burkholderia mallei NCTC 10247 chromosome I, complete sequence.	GI_3	921073	925450
NC_009080.1	Burkholderia mallei NCTC 10247 chromosome I, complete sequence.	GI_4	1376326	1382375
NC_009080.1	Burkholderia mallei NCTC 10247 chromosome I, complete sequence.	GI_5	1382430	1391198
NC_009080.1	Burkholderia mallei NCTC 10247 chromosome I, complete sequence.	GI_6	1406327	1411852
NC_009080.1	Burkholderia mallei NCTC 10247 chromosome I, complete sequence.	GI_7	1683636	1691322
NC_009080.1	Burkholderia mallei NCTC 10247 chromosome I, complete sequence.	GI_8	1691652	1700079
NC_009080.1	Burkholderia mallei NCTC 10247 chromosome I, complete sequence.	GI_9	1702020	1709118
NC_009080.1	Burkholderia mallei NCTC 10247 chromosome I, complete sequence.	GI_10	2055455	2061393
NC_009080.1	Burkholderia mallei NCTC 10247 chromosome I, complete sequence.	GI_11	2138186	2147536
NC_009080.1	Burkholderia mallei NCTC 10247 chromosome I, complete sequence.	GI_12	2265277	2300118
NC_009080.1	Burkholderia mallei NCTC 10247 chromosome I, complete sequence.	GI_13	2443228	2455552
NC_008022.1	Streptococcus pyogenes MGAS10270	GI_0	546735	551958
NC_008022.1	Streptococcus pyogenes MGAS10270	GI_1	791058	805632
NC_008022.1	Streptococcus pyogenes MGAS10270	GI_2	1312263	1319838
NC_008022.1	Streptococcus pyogenes MGAS10270	GI_3	1319949	1346901
NC_008022.1	Streptococcus pyogenes MGAS10270	GI_4	1834292	1839169
NC_008022.1	Streptococcus pyogenes MGAS10270	GI_5	1841860	1848556
NC_008253.1	Escherichia coli 536	GI_0	337817	342337
NC_008253.1	Escherichia coli 536	GI_1	404107	408134
NC_008253.1	Escherichia coli 536	GI_2	1187268	1192063
NC_008253.1	Escherichia coli 536	GI_3	1947503	1963489
NC_008253.1	Escherichia coli 536	GI_4	1995066	2002606
NC_008253.1	Escherichia coli 536	GI_5	2016489	2037988
NC_008253.1	Escherichia coli 536	GI_6	2041618	2058109
NC_008253.1	Escherichia coli 536	GI_7	2058170	2065754
NC_008253.1	Escherichia coli 536	GI_8	2089810	2099109
NC_008253.1	Escherichia coli 536	GI_9	2107283	2114441
NC_008253.1	Escherichia coli 536	GI_10	2950209	2978395
NC_008253.1	Escherichia coli 536	GI_11	3129482	3140899
NC_008253.1	Escherichia coli 536	GI_12	3176937	3190175
NC_008253.1	Escherichia coli 536	GI_13	3198874	3206878
NC_008253.1	Escherichia coli 536	GI_14	3763586	3768062
NC_008253.1	Escherichia coli 536	GI_15	3949317	3990567
NC_008253.1	Escherichia coli 536	GI_16	3991068	4003691
NC_008253.1	Escherichia coli 536	GI_17	4007740	4015904
NC_008253.1	Escherichia coli 536	GI_18	4743953	4751947
NC_008253.1	Escherichia coli 536	GI_19	4752049	4757592
NC_008253.1	Escherichia coli 536	GI_20	4759317	4770260
NC_008253.1	Escherichia coli 536	GI_21	4771529	4779127
NC_008253.1	Escherichia coli 536	GI_22	4795358	4799690
NC_008253.1	Escherichia coli 536	GI_23	4804154	4817824
NC_008253.1	Escherichia coli 536	GI_24	4819337	4830125
NC_007434.1	Burkholderia pseudomallei 1710b chromosome I, complete sequence.	GI_0	340863	346517
NC_007434.1	Burkholderia pseudomallei 1710b chromosome I, complete sequence.	GI_1	713759	718494
NC_007434.1	Burkholderia pseudomallei 1710b chromosome I, complete sequence.	GI_2	797912	808455
NC_007434.1	Burkholderia pseudomallei 1710b chromosome I, complete sequence.	GI_3	809642	814056
NC_007434.1	Burkholderia pseudomallei 1710b chromosome I, complete sequence.	GI_4	814113	819045
NC_007434.1	Burkholderia pseudomallei 1710b chromosome I, complete sequence.	GI_5	1555036	1564268
NC_007434.1	Burkholderia pseudomallei 1710b chromosome I, complete sequence.	GI_6	1634810	1641129
NC_007434.1	Burkholderia pseudomallei 1710b chromosome I, complete sequence.	GI_7	1715729	1765594
NC_007434.1	Burkholderia pseudomallei 1710b chromosome I, complete sequence.	GI_8	1766583	1770899
NC_007434.1	Burkholderia pseudomallei 1710b chromosome I, complete sequence.	GI_9	1775393	1809910
NC_007434.1	Burkholderia pseudomallei 1710b chromosome I, complete sequence.	GI_10	1810035	1818112
NC_007434.1	Burkholderia pseudomallei 1710b chromosome I, complete sequence.	GI_11	1819838	1825266
NC_007434.1	Burkholderia pseudomallei 1710b chromosome I, complete sequence.	GI_12	1835656	1848040
NC_007434.1	Burkholderia pseudomallei 1710b chromosome I, complete sequence.	GI_13	1849277	1854328
NC_007434.1	Burkholderia pseudomallei 1710b chromosome I, complete sequence.	GI_14	1875818	1883361
NC_007434.1	Burkholderia pseudomallei 1710b chromosome I, complete sequence.	GI_15	1883571	1889155
NC_007434.1	Burkholderia pseudomallei 1710b chromosome I, complete sequence.	GI_16	1889607	1894778
NC_007434.1	Burkholderia pseudomallei 1710b chromosome I, complete sequence.	GI_17	1906000	1932422
NC_007434.1	Burkholderia pseudomallei 1710b chromosome I, complete sequence.	GI_18	2210606	2217074
NC_007434.1	Burkholderia pseudomallei 1710b chromosome I, complete sequence.	GI_19	2353921	2375431
NC_007434.1	Burkholderia pseudomallei 1710b chromosome I, complete sequence.	GI_20	2375477	2386562
NC_007434.1	Burkholderia pseudomallei 1710b chromosome I, complete sequence.	GI_21	2397798	2417924
NC_007434.1	Burkholderia pseudomallei 1710b chromosome I, complete sequence.	GI_22	2419343	2435129
NC_007434.1	Burkholderia pseudomallei 1710b chromosome I, complete sequence.	GI_23	2435476	2464682
NC_007434.1	Burkholderia pseudomallei 1710b chromosome I, complete sequence.	GI_24	2465926	2477724
NC_007434.1	Burkholderia pseudomallei 1710b chromosome I, complete sequence.	GI_25	2478222	2500147
NC_007434.1	Burkholderia pseudomallei 1710b chromosome I, complete sequence.	GI_26	2500487	2509762
NC_007434.1	Burkholderia pseudomallei 1710b chromosome I, complete sequence.	GI_27	2518485	2523474
NC_007434.1	Burkholderia pseudomallei 1710b chromosome I, complete sequence.	GI_28	2524118	2529390
NC_007434.1	Burkholderia pseudomallei 1710b chromosome I, complete sequence.	GI_29	2811009	2824937
NC_007434.1	Burkholderia pseudomallei 1710b chromosome I, complete sequence.	GI_30	2922868	2931971
NC_007434.1	Burkholderia pseudomallei 1710b chromosome I, complete sequence.	GI_31	2935964	2941929
NC_007434.1	Burkholderia pseudomallei 1710b chromosome I, complete sequence.	GI_32	2956072	2968988
NC_007434.1	Burkholderia pseudomallei 1710b chromosome I, complete sequence.	GI_33	3113037	3130850
NC_007434.1	Burkholderia pseudomallei 1710b chromosome I, complete sequence.	GI_34	3131440	3138790
NC_007434.1	Burkholderia pseudomallei 1710b chromosome I, complete sequence.	GI_35	3566114	3579705
NC_007434.1	Burkholderia pseudomallei 1710b chromosome I, complete sequence.	GI_36	3964556	3969785
NC_007434.1	Burkholderia pseudomallei 1710b chromosome I, complete sequence.	GI_37	3970973	3975561
NC_007434.1	Burkholderia pseudomallei 1710b chromosome I, complete sequence.	GI_38	3975717	4018251
NC_006905.1	Salmonella enterica subsp. enterica serovar Choleraesuis str. SC-B67	GI_0	311868	318960
NC_006905.1	Salmonella enterica subsp. enterica serovar Choleraesuis str. SC-B67	GI_1	1083700	1093349
NC_006905.1	Salmonella enterica subsp. enterica serovar Choleraesuis str. SC-B67	GI_2	1094402	1098528
NC_006905.1	Salmonella enterica subsp. enterica serovar Choleraesuis str. SC-B67	GI_3	1102775	1118336
NC_006905.1	Salmonella enterica subsp. enterica serovar Choleraesuis str. SC-B67	GI_4	1334961	1347690
NC_006905.1	Salmonella enterica subsp. enterica serovar Choleraesuis str. SC-B67	GI_5	2248967	2253009
NC_006905.1	Salmonella enterica subsp. enterica serovar Choleraesuis str. SC-B67	GI_6	2751823	2759486
NC_006905.1	Salmonella enterica subsp. enterica serovar Choleraesuis str. SC-B67	GI_7	2772172	2777703
NC_006905.1	Salmonella enterica subsp. enterica serovar Choleraesuis str. SC-B67	GI_8	2778794	2794252
NC_006905.1	Salmonella enterica subsp. enterica serovar Choleraesuis str. SC-B67	GI_9	2866086	2870656
NC_006905.1	Salmonella enterica subsp. enterica serovar Choleraesuis str. SC-B67	GI_10	4354001	4372459
NC_010102.1	Salmonella enterica subsp. enterica serovar Paratyphi B str. SPB7	GI_0	1004541	1020617
NC_010102.1	Salmonella enterica subsp. enterica serovar Paratyphi B str. SPB7	GI_1	1814675	1819708
NC_010102.1	Salmonella enterica subsp. enterica serovar Paratyphi B str. SPB7	GI_2	1830159	1834754
NC_010102.1	Salmonella enterica subsp. enterica serovar Paratyphi B str. SPB7	GI_3	2330254	2342946
NC_010102.1	Salmonella enterica subsp. enterica serovar Paratyphi B str. SPB7	GI_4	2866478	2880115
NC_010102.1	Salmonella enterica subsp. enterica serovar Paratyphi B str. SPB7	GI_5	4492832	4498169
NC_010102.1	Salmonella enterica subsp. enterica serovar Paratyphi B str. SPB7	GI_6	4504153	4513645
NC_010102.1	Salmonella enterica subsp. enterica serovar Paratyphi B str. SPB7	GI_7	4519944	4528741
NC_010102.1	Salmonella enterica subsp. enterica serovar Paratyphi B str. SPB7	GI_8	4532522	4552158
NC_010102.1	Salmonella enterica subsp. enterica serovar Paratyphi B str. SPB7	GI_9	4562770	4571938
NC_010102.1	Salmonella enterica subsp. enterica serovar Paratyphi B str. SPB7	GI_10	4572570	4580337
NC_010102.1	Salmonella enterica subsp. enterica serovar Paratyphi B str. SPB7	GI_11	4674633	4679834
NC_010102.1	Salmonella enterica subsp. enterica serovar Paratyphi B str. SPB7	GI_12	4681607	4689431
NC_010102.1	Salmonella enterica subsp. enterica serovar Paratyphi B str. SPB7	GI_13	4691968	4697786
NC_010102.1	Salmonella enterica subsp. enterica serovar Paratyphi B str. SPB7	GI_14	4750015	4755386
NC_007510.1	Burkholderia sp. 383 chromosome 1, complete sequence.	GI_0	9766	14995
NC_007510.1	Burkholderia sp. 383 chromosome 1, complete sequence.	GI_1	15591	19698
NC_007510.1	Burkholderia sp. 383 chromosome 1, complete sequence.	GI_2	415070	423505
NC_007510.1	Burkholderia sp. 383 chromosome 1, complete sequence.	GI_3	426276	430834
NC_007510.1	Burkholderia sp. 383 chromosome 1, complete sequence.	GI_4	771732	777921
NC_007510.1	Burkholderia sp. 383 chromosome 1, complete sequence.	GI_5	779743	785796
NC_007510.1	Burkholderia sp. 383 chromosome 1, complete sequence.	GI_6	788188	797664
NC_007510.1	Burkholderia sp. 383 chromosome 1, complete sequence.	GI_7	869778	877314
NC_007510.1	Burkholderia sp. 383 chromosome 1, complete sequence.	GI_8	1336622	1343424
NC_007510.1	Burkholderia sp. 383 chromosome 1, complete sequence.	GI_9	1439030	1454417
NC_007510.1	Burkholderia sp. 383 chromosome 1, complete sequence.	GI_10	1455160	1459407
NC_007510.1	Burkholderia sp. 383 chromosome 1, complete sequence.	GI_11	1477050	1491024
NC_007510.1	Burkholderia sp. 383 chromosome 1, complete sequence.	GI_12	1508545	1514517
NC_007510.1	Burkholderia sp. 383 chromosome 1, complete sequence.	GI_13	1669169	1675338
NC_007510.1	Burkholderia sp. 383 chromosome 1, complete sequence.	GI_14	1775044	1788739
NC_007510.1	Burkholderia sp. 383 chromosome 1, complete sequence.	GI_15	1799641	1804350
NC_007510.1	Burkholderia sp. 383 chromosome 1, complete sequence.	GI_16	1812610	1835239
NC_007510.1	Burkholderia sp. 383 chromosome 1, complete sequence.	GI_17	1837159	1851966
NC_007510.1	Burkholderia sp. 383 chromosome 1, complete sequence.	GI_18	1852381	1856702
NC_007510.1	Burkholderia sp. 383 chromosome 1, complete sequence.	GI_19	1858795	1864724
NC_007510.1	Burkholderia sp. 383 chromosome 1, complete sequence.	GI_20	1865071	1869981
NC_007510.1	Burkholderia sp. 383 chromosome 1, complete sequence.	GI_21	1871922	1887043
NC_007510.1	Burkholderia sp. 383 chromosome 1, complete sequence.	GI_22	1889923	1899727
NC_007510.1	Burkholderia sp. 383 chromosome 1, complete sequence.	GI_23	1900412	1911374
NC_007510.1	Burkholderia sp. 383 chromosome 1, complete sequence.	GI_24	1911559	1927090
NC_007510.1	Burkholderia sp. 383 chromosome 1, complete sequence.	GI_25	1935771	1961533
NC_007510.1	Burkholderia sp. 383 chromosome 1, complete sequence.	GI_26	1961586	2014850
NC_007510.1	Burkholderia sp. 383 chromosome 1, complete sequence.	GI_27	2580453	2586537
NC_007510.1	Burkholderia sp. 383 chromosome 1, complete sequence.	GI_28	3345457	3364693
NC_007510.1	Burkholderia sp. 383 chromosome 1, complete sequence.	GI_29	3499996	3506414
NC_007510.1	Burkholderia sp. 383 chromosome 1, complete sequence.	GI_30	3513004	3519576
NC_007510.1	Burkholderia sp. 383 chromosome 1, complete sequence.	GI_31	3539184	3545007
NC_007510.1	Burkholderia sp. 383 chromosome 1, complete sequence.	GI_32	3668626	3675010
NC_008023.1	Streptococcus pyogenes MGAS2096	GI_0	1058153	1120860
NC_008322.1	Shewanella sp. MR-7	GI_0	656347	668193
NC_008322.1	Shewanella sp. MR-7	GI_1	1174647	1201354
NC_008322.1	Shewanella sp. MR-7	GI_2	2084661	2122889
NC_008322.1	Shewanella sp. MR-7	GI_3	2240189	2249745
NC_008322.1	Shewanella sp. MR-7	GI_4	2327487	2336922
NC_008322.1	Shewanella sp. MR-7	GI_5	2338858	2353094
NC_008322.1	Shewanella sp. MR-7	GI_6	2494720	2509929
NC_008322.1	Shewanella sp. MR-7	GI_7	2733623	2749042
NC_008322.1	Shewanella sp. MR-7	GI_8	3388775	3397371
NC_007778.1	Rhodopseudomonas palustris HaA2	GI_0	143129	155603
NC_007778.1	Rhodopseudomonas palustris HaA2	GI_1	779128	784495
NC_007778.1	Rhodopseudomonas palustris HaA2	GI_2	1059946	1070762
NC_007778.1	Rhodopseudomonas palustris HaA2	GI_3	1072302	1077872
NC_007778.1	Rhodopseudomonas palustris HaA2	GI_4	1078072	1085086
NC_007778.1	Rhodopseudomonas palustris HaA2	GI_5	1674463	1684645
NC_007778.1	Rhodopseudomonas palustris HaA2	GI_6	1689289	1700396
NC_007778.1	Rhodopseudomonas palustris HaA2	GI_7	1719974	1751002
NC_007778.1	Rhodopseudomonas palustris HaA2	GI_8	1838596	1874376
NC_007778.1	Rhodopseudomonas palustris HaA2	GI_9	2324632	2333786
NC_007778.1	Rhodopseudomonas palustris HaA2	GI_10	2341243	2365709
NC_007778.1	Rhodopseudomonas palustris HaA2	GI_11	2568318	2593578
NC_007778.1	Rhodopseudomonas palustris HaA2	GI_12	2890760	2903574
NC_007778.1	Rhodopseudomonas palustris HaA2	GI_13	3075438	3085522
NC_007778.1	Rhodopseudomonas palustris HaA2	GI_14	3470583	3488125
NC_007778.1	Rhodopseudomonas palustris HaA2	GI_15	3495458	3506036
NC_007778.1	Rhodopseudomonas palustris HaA2	GI_16	3514259	3519195
NC_007778.1	Rhodopseudomonas palustris HaA2	GI_17	3521385	3547151
NC_007778.1	Rhodopseudomonas palustris HaA2	GI_18	3547199	3560163
NC_007778.1	Rhodopseudomonas palustris HaA2	GI_19	3762599	3766899
NC_007778.1	Rhodopseudomonas palustris HaA2	GI_20	3769089	3775250
NC_007778.1	Rhodopseudomonas palustris HaA2	GI_21	3780691	3799066
NC_007778.1	Rhodopseudomonas palustris HaA2	GI_22	3800456	3805274
NC_007778.1	Rhodopseudomonas palustris HaA2	GI_23	4450591	4455371
NC_007778.1	Rhodopseudomonas palustris HaA2	GI_24	4672694	4685836
NC_007778.1	Rhodopseudomonas palustris HaA2	GI_25	4964606	4969043
NC_007778.1	Rhodopseudomonas palustris HaA2	GI_26	4970405	4989360
NC_007778.1	Rhodopseudomonas palustris HaA2	GI_27	4989769	5016608
NC_007778.1	Rhodopseudomonas palustris HaA2	GI_28	5019849	5025835
NC_009800.1	Escherichia coli HS	GI_0	345430	355371
NC_009800.1	Escherichia coli HS	GI_1	377733	382770
NC_009800.1	Escherichia coli HS	GI_2	2064786	2081821
NC_009800.1	Escherichia coli HS	GI_3	2143074	2152284
NC_009800.1	Escherichia coli HS	GI_4	3144759	3149016
NC_009076.1	Burkholderia pseudomallei 1106a chromosome I, complete sequence.	GI_0	508094	517835
NC_009076.1	Burkholderia pseudomallei 1106a chromosome I, complete sequence.	GI_1	1321411	1328489
NC_009076.1	Burkholderia pseudomallei 1106a chromosome I, complete sequence.	GI_2	1396003	1404392
NC_009076.1	Burkholderia pseudomallei 1106a chromosome I, complete sequence.	GI_3	1504997	1510201
NC_009076.1	Burkholderia pseudomallei 1106a chromosome I, complete sequence.	GI_4	1532503	1539696
NC_009076.1	Burkholderia pseudomallei 1106a chromosome I, complete sequence.	GI_5	1550948	1557580
NC_009076.1	Burkholderia pseudomallei 1106a chromosome I, complete sequence.	GI_6	1845366	1850338
NC_009076.1	Burkholderia pseudomallei 1106a chromosome I, complete sequence.	GI_7	1982007	1990570
NC_009076.1	Burkholderia pseudomallei 1106a chromosome I, complete sequence.	GI_8	2012662	2018831
NC_009076.1	Burkholderia pseudomallei 1106a chromosome I, complete sequence.	GI_9	2021957	2036034
NC_009076.1	Burkholderia pseudomallei 1106a chromosome I, complete sequence.	GI_10	2036223	2065739
NC_009076.1	Burkholderia pseudomallei 1106a chromosome I, complete sequence.	GI_11	2065848	2075273
NC_009076.1	Burkholderia pseudomallei 1106a chromosome I, complete sequence.	GI_12	2079289	2094582
NC_009076.1	Burkholderia pseudomallei 1106a chromosome I, complete sequence.	GI_13	2104326	2110654
NC_009076.1	Burkholderia pseudomallei 1106a chromosome I, complete sequence.	GI_14	2111879	2116630
NC_009076.1	Burkholderia pseudomallei 1106a chromosome I, complete sequence.	GI_15	2399893	2411136
NC_009076.1	Burkholderia pseudomallei 1106a chromosome I, complete sequence.	GI_16	2504590	2517986
NC_009076.1	Burkholderia pseudomallei 1106a chromosome I, complete sequence.	GI_17	2541823	2555126
NC_009076.1	Burkholderia pseudomallei 1106a chromosome I, complete sequence.	GI_18	2702599	2720706
NC_009076.1	Burkholderia pseudomallei 1106a chromosome I, complete sequence.	GI_19	2721074	2728409
NC_009076.1	Burkholderia pseudomallei 1106a chromosome I, complete sequence.	GI_20	3171346	3176861
NC_009076.1	Burkholderia pseudomallei 1106a chromosome I, complete sequence.	GI_21	3563415	3568003
NC_009076.1	Burkholderia pseudomallei 1106a chromosome I, complete sequence.	GI_22	3572091	3608524
NC_009076.1	Burkholderia pseudomallei 1106a chromosome I, complete sequence.	GI_23	3608881	3621200
NC_009076.1	Burkholderia pseudomallei 1106a chromosome I, complete sequence.	GI_24	3774198	3779881
NC_004603.1	Vibrio parahaemolyticus RIMD 2210633 chromosome I, complete sequence.	GI_0	395982	403705
NC_004603.1	Vibrio parahaemolyticus RIMD 2210633 chromosome I, complete sequence.	GI_1	1121177	1127389
NC_004603.1	Vibrio parahaemolyticus RIMD 2210633 chromosome I, complete sequence.	GI_2	1127423	1144253
NC_004603.1	Vibrio parahaemolyticus RIMD 2210633 chromosome I, complete sequence.	GI_3	1404418	1424623
NC_004603.1	Vibrio parahaemolyticus RIMD 2210633 chromosome I, complete sequence.	GI_4	1449941	1457129
NC_004603.1	Vibrio parahaemolyticus RIMD 2210633 chromosome I, complete sequence.	GI_5	1469310	1493308
NC_004603.1	Vibrio parahaemolyticus RIMD 2210633 chromosome I, complete sequence.	GI_6	1494857	1507668
NC_004603.1	Vibrio parahaemolyticus RIMD 2210633 chromosome I, complete sequence.	GI_7	1508133	1527600
NC_004603.1	Vibrio parahaemolyticus RIMD 2210633 chromosome I, complete sequence.	GI_8	1779297	1783546
NC_004603.1	Vibrio parahaemolyticus RIMD 2210633 chromosome I, complete sequence.	GI_9	1790449	1795001
NC_004603.1	Vibrio parahaemolyticus RIMD 2210633 chromosome I, complete sequence.	GI_10	1795055	1800024
NC_004603.1	Vibrio parahaemolyticus RIMD 2210633 chromosome I, complete sequence.	GI_11	1835538	1839790
NC_004603.1	Vibrio parahaemolyticus RIMD 2210633 chromosome I, complete sequence.	GI_12	1860571	1864661
NC_004603.1	Vibrio parahaemolyticus RIMD 2210633 chromosome I, complete sequence.	GI_13	1866448	1872929
NC_004603.1	Vibrio parahaemolyticus RIMD 2210633 chromosome I, complete sequence.	GI_14	1873041	1888855
NC_004603.1	Vibrio parahaemolyticus RIMD 2210633 chromosome I, complete sequence.	GI_15	1889186	1901485
NC_004603.1	Vibrio parahaemolyticus RIMD 2210633 chromosome I, complete sequence.	GI_16	2082082	2086193
NC_004603.1	Vibrio parahaemolyticus RIMD 2210633 chromosome I, complete sequence.	GI_17	2087842	2096074
NC_004603.1	Vibrio parahaemolyticus RIMD 2210633 chromosome I, complete sequence.	GI_18	2110731	2120424
NC_004603.1	Vibrio parahaemolyticus RIMD 2210633 chromosome I, complete sequence.	GI_19	2239932	2254131
NC_004603.1	Vibrio parahaemolyticus RIMD 2210633 chromosome I, complete sequence.	GI_20	3084487	3100229
NC_010380.1	Streptococcus pneumoniae Hungary19A-6	GI_0	32126	58170
NC_010380.1	Streptococcus pneumoniae Hungary19A-6	GI_1	66495	99217
NC_010380.1	Streptococcus pneumoniae Hungary19A-6	GI_2	409857	414017
NC_010380.1	Streptococcus pneumoniae Hungary19A-6	GI_3	1172448	1178584
NC_010380.1	Streptococcus pneumoniae Hungary19A-6	GI_4	1351926	1357392
NC_010380.1	Streptococcus pneumoniae Hungary19A-6	GI_5	1906430	1915282
NC_010380.1	Streptococcus pneumoniae Hungary19A-6	GI_6	1916420	1920913
NC_010380.1	Streptococcus pneumoniae Hungary19A-6	GI_7	2044161	2055033
NC_010501.1	Pseudomonas putida W619	GI_0	8417	12967
NC_010501.1	Pseudomonas putida W619	GI_1	748088	760209
NC_010501.1	Pseudomonas putida W619	GI_2	915157	926649
NC_010501.1	Pseudomonas putida W619	GI_3	1461724	1465730
NC_010501.1	Pseudomonas putida W619	GI_4	1516885	1524135
NC_010501.1	Pseudomonas putida W619	GI_5	1530247	1544046
NC_010501.1	Pseudomonas putida W619	GI_6	1874769	1892121
NC_010501.1	Pseudomonas putida W619	GI_7	2093722	2100442
NC_010501.1	Pseudomonas putida W619	GI_8	2201429	2224021
NC_010501.1	Pseudomonas putida W619	GI_9	2234563	2243928
NC_010501.1	Pseudomonas putida W619	GI_10	2244729	2248811
NC_010501.1	Pseudomonas putida W619	GI_11	2254021	2261354
NC_010501.1	Pseudomonas putida W619	GI_12	2285105	2290178
NC_010501.1	Pseudomonas putida W619	GI_13	2367362	2377046
NC_010501.1	Pseudomonas putida W619	GI_14	2404286	2413640
NC_010501.1	Pseudomonas putida W619	GI_15	2519998	2552753
NC_010501.1	Pseudomonas putida W619	GI_16	2557493	2569313
NC_010501.1	Pseudomonas putida W619	GI_17	2588691	2618200
NC_010501.1	Pseudomonas putida W619	GI_18	2619052	2633833
NC_010501.1	Pseudomonas putida W619	GI_19	2819799	2825943
NC_010501.1	Pseudomonas putida W619	GI_20	2838514	2844808
NC_010501.1	Pseudomonas putida W619	GI_21	2870075	2879146
NC_010501.1	Pseudomonas putida W619	GI_22	2889111	2897318
NC_010501.1	Pseudomonas putida W619	GI_23	2898521	2903414
NC_010501.1	Pseudomonas putida W619	GI_24	2904681	2908716
NC_010501.1	Pseudomonas putida W619	GI_25	3027430	3032774
NC_010501.1	Pseudomonas putida W619	GI_26	3142341	3146412
NC_010501.1	Pseudomonas putida W619	GI_27	3248217	3252950
NC_010501.1	Pseudomonas putida W619	GI_28	3345975	3352025
NC_010501.1	Pseudomonas putida W619	GI_29	3362364	3371754
NC_010501.1	Pseudomonas putida W619	GI_30	3435127	3446655
NC_010501.1	Pseudomonas putida W619	GI_31	3449386	3456244
NC_010501.1	Pseudomonas putida W619	GI_32	3456983	3465349
NC_010501.1	Pseudomonas putida W619	GI_33	3475189	3479896
NC_010501.1	Pseudomonas putida W619	GI_34	3542881	3547064
NC_010501.1	Pseudomonas putida W619	GI_35	3563726	3568326
NC_010501.1	Pseudomonas putida W619	GI_36	3571419	3616421
NC_010501.1	Pseudomonas putida W619	GI_37	3617240	3621680
NC_010501.1	Pseudomonas putida W619	GI_38	3622093	3629696
NC_010501.1	Pseudomonas putida W619	GI_39	3657621	3665369
NC_010501.1	Pseudomonas putida W619	GI_40	3679924	3697434
NC_010501.1	Pseudomonas putida W619	GI_41	3698357	3714907
NC_010501.1	Pseudomonas putida W619	GI_42	3734094	3738594
NC_010501.1	Pseudomonas putida W619	GI_43	4165350	4172858
NC_010501.1	Pseudomonas putida W619	GI_44	4234627	4240197
NC_010501.1	Pseudomonas putida W619	GI_45	4351705	4357702
NC_010501.1	Pseudomonas putida W619	GI_46	4365618	4393996
NC_010501.1	Pseudomonas putida W619	GI_47	4793679	4800542
NC_010501.1	Pseudomonas putida W619	GI_48	4984943	4993590
NC_010501.1	Pseudomonas putida W619	GI_49	4996727	5007573
NC_010501.1	Pseudomonas putida W619	GI_50	5451369	5455691
NC_010501.1	Pseudomonas putida W619	GI_51	5712265	5718279
NC_010501.1	Pseudomonas putida W619	GI_52	5743496	5753802
NC_008061.1	Burkholderia cenocepacia AU 1054 chromosome 2, complete sequence.	GI_0	151718	156534
NC_008061.1	Burkholderia cenocepacia AU 1054 chromosome 2, complete sequence.	GI_1	200669	210852
NC_008061.1	Burkholderia cenocepacia AU 1054 chromosome 2, complete sequence.	GI_2	242707	249331
NC_008061.1	Burkholderia cenocepacia AU 1054 chromosome 2, complete sequence.	GI_3	297526	308488
NC_008061.1	Burkholderia cenocepacia AU 1054 chromosome 2, complete sequence.	GI_4	431413	435998
NC_008061.1	Burkholderia cenocepacia AU 1054 chromosome 2, complete sequence.	GI_5	576424	583088
NC_008061.1	Burkholderia cenocepacia AU 1054 chromosome 2, complete sequence.	GI_6	583221	592293
NC_008061.1	Burkholderia cenocepacia AU 1054 chromosome 2, complete sequence.	GI_7	593915	601460
NC_008061.1	Burkholderia cenocepacia AU 1054 chromosome 2, complete sequence.	GI_8	622572	627443
NC_008061.1	Burkholderia cenocepacia AU 1054 chromosome 2, complete sequence.	GI_9	642561	650838
NC_008061.1	Burkholderia cenocepacia AU 1054 chromosome 2, complete sequence.	GI_10	657616	664598
NC_008061.1	Burkholderia cenocepacia AU 1054 chromosome 2, complete sequence.	GI_11	703806	709825
NC_008061.1	Burkholderia cenocepacia AU 1054 chromosome 2, complete sequence.	GI_12	743168	749120
NC_008061.1	Burkholderia cenocepacia AU 1054 chromosome 2, complete sequence.	GI_13	749395	755251
NC_008061.1	Burkholderia cenocepacia AU 1054 chromosome 2, complete sequence.	GI_14	847784	856272
NC_008061.1	Burkholderia cenocepacia AU 1054 chromosome 2, complete sequence.	GI_15	856620	868959
NC_008061.1	Burkholderia cenocepacia AU 1054 chromosome 2, complete sequence.	GI_16	869518	875793
NC_008061.1	Burkholderia cenocepacia AU 1054 chromosome 2, complete sequence.	GI_17	884017	896448
NC_008061.1	Burkholderia cenocepacia AU 1054 chromosome 2, complete sequence.	GI_18	1025706	1056146
NC_008061.1	Burkholderia cenocepacia AU 1054 chromosome 2, complete sequence.	GI_19	1057288	1063025
NC_008061.1	Burkholderia cenocepacia AU 1054 chromosome 2, complete sequence.	GI_20	1063119	1067912
NC_008061.1	Burkholderia cenocepacia AU 1054 chromosome 2, complete sequence.	GI_21	1071017	1076254
NC_008061.1	Burkholderia cenocepacia AU 1054 chromosome 2, complete sequence.	GI_22	1076747	1084510
NC_008061.1	Burkholderia cenocepacia AU 1054 chromosome 2, complete sequence.	GI_23	1118221	1124649
NC_008061.1	Burkholderia cenocepacia AU 1054 chromosome 2, complete sequence.	GI_24	1133774	1139251
NC_008061.1	Burkholderia cenocepacia AU 1054 chromosome 2, complete sequence.	GI_25	1283022	1293957
NC_008061.1	Burkholderia cenocepacia AU 1054 chromosome 2, complete sequence.	GI_26	1324970	1329161
NC_008061.1	Burkholderia cenocepacia AU 1054 chromosome 2, complete sequence.	GI_27	1332494	1346479
NC_008061.1	Burkholderia cenocepacia AU 1054 chromosome 2, complete sequence.	GI_28	1355728	1361458
NC_008061.1	Burkholderia cenocepacia AU 1054 chromosome 2, complete sequence.	GI_29	1437803	1444887
NC_008061.1	Burkholderia cenocepacia AU 1054 chromosome 2, complete sequence.	GI_30	1455142	1459779
NC_008061.1	Burkholderia cenocepacia AU 1054 chromosome 2, complete sequence.	GI_31	1472084	1482327
NC_008061.1	Burkholderia cenocepacia AU 1054 chromosome 2, complete sequence.	GI_32	1516431	1520972
NC_008061.1	Burkholderia cenocepacia AU 1054 chromosome 2, complete sequence.	GI_33	1521421	1525623
NC_008061.1	Burkholderia cenocepacia AU 1054 chromosome 2, complete sequence.	GI_34	1539728	1554971
NC_008061.1	Burkholderia cenocepacia AU 1054 chromosome 2, complete sequence.	GI_35	1557880	1564656
NC_008061.1	Burkholderia cenocepacia AU 1054 chromosome 2, complete sequence.	GI_36	1575927	1580114
NC_008061.1	Burkholderia cenocepacia AU 1054 chromosome 2, complete sequence.	GI_37	1582196	1586859
NC_008061.1	Burkholderia cenocepacia AU 1054 chromosome 2, complete sequence.	GI_38	1586947	1592949
NC_008061.1	Burkholderia cenocepacia AU 1054 chromosome 2, complete sequence.	GI_39	1594404	1600979
NC_008061.1	Burkholderia cenocepacia AU 1054 chromosome 2, complete sequence.	GI_40	1698670	1709109
NC_008061.1	Burkholderia cenocepacia AU 1054 chromosome 2, complete sequence.	GI_41	1720632	1724936
NC_008061.1	Burkholderia cenocepacia AU 1054 chromosome 2, complete sequence.	GI_42	1871772	1877128
NC_008061.1	Burkholderia cenocepacia AU 1054 chromosome 2, complete sequence.	GI_43	2108148	2127801
NC_008061.1	Burkholderia cenocepacia AU 1054 chromosome 2, complete sequence.	GI_44	2128294	2136580
NC_008061.1	Burkholderia cenocepacia AU 1054 chromosome 2, complete sequence.	GI_45	2144915	2165892
NC_008061.1	Burkholderia cenocepacia AU 1054 chromosome 2, complete sequence.	GI_46	2196877	2203808
NC_008061.1	Burkholderia cenocepacia AU 1054 chromosome 2, complete sequence.	GI_47	2205504	2214067
NC_008061.1	Burkholderia cenocepacia AU 1054 chromosome 2, complete sequence.	GI_48	2216065	2230970
NC_008061.1	Burkholderia cenocepacia AU 1054 chromosome 2, complete sequence.	GI_49	2242351	2248942
NC_008061.1	Burkholderia cenocepacia AU 1054 chromosome 2, complete sequence.	GI_50	2365240	2378966
NC_008061.1	Burkholderia cenocepacia AU 1054 chromosome 2, complete sequence.	GI_51	2554264	2573652
NC_008061.1	Burkholderia cenocepacia AU 1054 chromosome 2, complete sequence.	GI_52	2576729	2580808
NC_008061.1	Burkholderia cenocepacia AU 1054 chromosome 2, complete sequence.	GI_53	2584341	2589988
NC_008061.1	Burkholderia cenocepacia AU 1054 chromosome 2, complete sequence.	GI_54	2779508	2788460
NC_002516.2	Pseudomonas aeruginosa PAO1	GI_0	696786	703161
NC_002516.2	Pseudomonas aeruginosa PAO1	GI_1	1311423	1324821
NC_002516.2	Pseudomonas aeruginosa PAO1	GI_2	1422382	1427216
NC_002516.2	Pseudomonas aeruginosa PAO1	GI_3	1496897	1516701
NC_002516.2	Pseudomonas aeruginosa PAO1	GI_4	1840403	1849943
NC_002516.2	Pseudomonas aeruginosa PAO1	GI_5	1850184	1866278
NC_002516.2	Pseudomonas aeruginosa PAO1	GI_6	2294632	2306828
NC_002516.2	Pseudomonas aeruginosa PAO1	GI_7	2765408	2779414
NC_002516.2	Pseudomonas aeruginosa PAO1	GI_8	3016992	3023438
NC_002516.2	Pseudomonas aeruginosa PAO1	GI_9	3733087	3745530
NC_002516.2	Pseudomonas aeruginosa PAO1	GI_10	3922020	3930742
NC_002516.2	Pseudomonas aeruginosa PAO1	GI_11	4327279	4333216
NC_002516.2	Pseudomonas aeruginosa PAO1	GI_12	5724531	5729732
NC_010184.1	Bacillus weihenstephanensis KBAB4	GI_0	1849930	1854274
NC_010184.1	Bacillus weihenstephanensis KBAB4	GI_1	2848456	2855149
NC_010184.1	Bacillus weihenstephanensis KBAB4	GI_2	3184428	3190740
NC_010184.1	Bacillus weihenstephanensis KBAB4	GI_3	3435860	3453734
NC_010184.1	Bacillus weihenstephanensis KBAB4	GI_4	3472750	3477168
NC_010184.1	Bacillus weihenstephanensis KBAB4	GI_5	3663451	3673934
NC_010612.1	Mycobacterium marinum M	GI_0	117587	121885
NC_010612.1	Mycobacterium marinum M	GI_1	1703711	1714688
NC_010612.1	Mycobacterium marinum M	GI_2	1722677	1733060
NC_010612.1	Mycobacterium marinum M	GI_3	1736043	1757054
NC_010612.1	Mycobacterium marinum M	GI_4	1760788	1770102
NC_010612.1	Mycobacterium marinum M	GI_5	1770427	1776151
NC_010612.1	Mycobacterium marinum M	GI_6	1916578	1923610
NC_010612.1	Mycobacterium marinum M	GI_7	2568930	2576299
NC_010612.1	Mycobacterium marinum M	GI_8	2795090	2809572
NC_010612.1	Mycobacterium marinum M	GI_9	3748855	3755904
NC_010612.1	Mycobacterium marinum M	GI_10	3756227	3762618
NC_010612.1	Mycobacterium marinum M	GI_11	3815685	3848626
NC_010612.1	Mycobacterium marinum M	GI_12	3861716	3880469
NC_010612.1	Mycobacterium marinum M	GI_13	3986249	4005570
NC_010612.1	Mycobacterium marinum M	GI_14	4013985	4019004
NC_010612.1	Mycobacterium marinum M	GI_15	4026137	4035269
NC_010612.1	Mycobacterium marinum M	GI_16	4156280	4167564
NC_010612.1	Mycobacterium marinum M	GI_17	4187670	4211784
NC_010612.1	Mycobacterium marinum M	GI_18	4269325	4275095
NC_010612.1	Mycobacterium marinum M	GI_19	4390209	4400274
NC_010612.1	Mycobacterium marinum M	GI_20	4405711	4410957
NC_010612.1	Mycobacterium marinum M	GI_21	4412195	4426463
NC_010612.1	Mycobacterium marinum M	GI_22	4658255	4674361
NC_010612.1	Mycobacterium marinum M	GI_23	4676603	4682604
NC_010612.1	Mycobacterium marinum M	GI_24	4682664	4687282
NC_010612.1	Mycobacterium marinum M	GI_25	4687697	4692150
NC_010612.1	Mycobacterium marinum M	GI_26	4692635	4708008
NC_010612.1	Mycobacterium marinum M	GI_27	4708110	4720844
NC_010612.1	Mycobacterium marinum M	GI_28	4817155	4869672
NC_010612.1	Mycobacterium marinum M	GI_29	5433333	5447894
NC_010612.1	Mycobacterium marinum M	GI_30	5460061	5470768
NC_010612.1	Mycobacterium marinum M	GI_31	5628721	5632743
NC_010612.1	Mycobacterium marinum M	GI_32	5632994	5637900
NC_010612.1	Mycobacterium marinum M	GI_33	6343363	6351751
NC_010612.1	Mycobacterium marinum M	GI_34	6351885	6355897
NC_010582.1	Streptococcus pneumoniae CGSP14	GI_0	174122	179207
NC_010582.1	Streptococcus pneumoniae CGSP14	GI_1	343926	354348
NC_010582.1	Streptococcus pneumoniae CGSP14	GI_2	1205381	1213724
NC_010582.1	Streptococcus pneumoniae CGSP14	GI_3	1266101	1278753
NC_010582.1	Streptococcus pneumoniae CGSP14	GI_4	1314204	1319542
NC_010582.1	Streptococcus pneumoniae CGSP14	GI_5	1560749	1567095
NC_010582.1	Streptococcus pneumoniae CGSP14	GI_6	1727671	1739366
NC_000907.1	Haemophilus influenzae Rd KW20	GI_0	1102431	1111035
NC_010498.1	Escherichia coli SECEC SMS-3-5	GI_0	955639	970767
NC_010498.1	Escherichia coli SECEC SMS-3-5	GI_1	1085235	1091083
NC_010498.1	Escherichia coli SECEC SMS-3-5	GI_2	1123777	1135740
NC_010498.1	Escherichia coli SECEC SMS-3-5	GI_3	1136231	1147787
NC_010498.1	Escherichia coli SECEC SMS-3-5	GI_4	2273966	2279433
NC_010498.1	Escherichia coli SECEC SMS-3-5	GI_5	2283082	2291894
NC_010498.1	Escherichia coli SECEC SMS-3-5	GI_6	2292325	2296506
NC_010498.1	Escherichia coli SECEC SMS-3-5	GI_7	3210016	3215408
NC_010498.1	Escherichia coli SECEC SMS-3-5	GI_8	3220780	3226057
NC_010498.1	Escherichia coli SECEC SMS-3-5	GI_9	3233956	3240438
NC_010498.1	Escherichia coli SECEC SMS-3-5	GI_10	3243952	3248718
NC_010498.1	Escherichia coli SECEC SMS-3-5	GI_11	3289131	3298290
NC_010498.1	Escherichia coli SECEC SMS-3-5	GI_12	3299000	3310705
NC_010498.1	Escherichia coli SECEC SMS-3-5	GI_13	4414656	4419313
NC_010498.1	Escherichia coli SECEC SMS-3-5	GI_14	4859716	4865697
NC_010498.1	Escherichia coli SECEC SMS-3-5	GI_15	4896387	4906961
NC_010498.1	Escherichia coli SECEC SMS-3-5	GI_16	4910929	4941189
NC_007335.2	Prochlorococcus marinus str. NATL2A	GI_0	1226513	1244694
NC_004741.1	Shigella flexneri 2a str. 2457T	GI_0	241851	256077
NC_004741.1	Shigella flexneri 2a str. 2457T	GI_1	692554	699706
NC_004741.1	Shigella flexneri 2a str. 2457T	GI_2	706669	717741
NC_004741.1	Shigella flexneri 2a str. 2457T	GI_3	725259	741603
NC_004741.1	Shigella flexneri 2a str. 2457T	GI_4	1177658	1192390
NC_004741.1	Shigella flexneri 2a str. 2457T	GI_5	1669756	1674114
NC_004741.1	Shigella flexneri 2a str. 2457T	GI_6	1905705	1910183
NC_004741.1	Shigella flexneri 2a str. 2457T	GI_7	2027467	2032530
NC_004741.1	Shigella flexneri 2a str. 2457T	GI_8	3050043	3055442
NC_004741.1	Shigella flexneri 2a str. 2457T	GI_9	3059768	3065176
NC_004741.1	Shigella flexneri 2a str. 2457T	GI_10	3066953	3073666
NC_004741.1	Shigella flexneri 2a str. 2457T	GI_11	3854187	3861889
NC_004741.1	Shigella flexneri 2a str. 2457T	GI_12	3938913	3946488
NC_004741.1	Shigella flexneri 2a str. 2457T	GI_13	3955012	3961562
NC_009485.1	Bradyrhizobium sp. BTAi1	GI_0	454481	475594
NC_009485.1	Bradyrhizobium sp. BTAi1	GI_1	589073	601208
NC_009485.1	Bradyrhizobium sp. BTAi1	GI_2	612115	633823
NC_009485.1	Bradyrhizobium sp. BTAi1	GI_3	638299	646430
NC_009485.1	Bradyrhizobium sp. BTAi1	GI_4	1022961	1048746
NC_009485.1	Bradyrhizobium sp. BTAi1	GI_5	1048866	1067910
NC_009485.1	Bradyrhizobium sp. BTAi1	GI_6	1079147	1090733
NC_009485.1	Bradyrhizobium sp. BTAi1	GI_7	1094798	1114297
NC_009485.1	Bradyrhizobium sp. BTAi1	GI_8	1115596	1124611
NC_009485.1	Bradyrhizobium sp. BTAi1	GI_9	1131739	1143474
NC_009485.1	Bradyrhizobium sp. BTAi1	GI_10	1143610	1168514
NC_009485.1	Bradyrhizobium sp. BTAi1	GI_11	1294965	1337899
NC_009485.1	Bradyrhizobium sp. BTAi1	GI_12	1341485	1353529
NC_009485.1	Bradyrhizobium sp. BTAi1	GI_13	1490514	1500685
NC_009485.1	Bradyrhizobium sp. BTAi1	GI_14	1514404	1531852
NC_009485.1	Bradyrhizobium sp. BTAi1	GI_15	1532435	1551571
NC_009485.1	Bradyrhizobium sp. BTAi1	GI_16	1573758	1579224
NC_009485.1	Bradyrhizobium sp. BTAi1	GI_17	1582465	1586684
NC_009485.1	Bradyrhizobium sp. BTAi1	GI_18	1595711	1616099
NC_009485.1	Bradyrhizobium sp. BTAi1	GI_19	1621031	1638041
NC_009485.1	Bradyrhizobium sp. BTAi1	GI_20	1638331	1664543
NC_009485.1	Bradyrhizobium sp. BTAi1	GI_21	1665537	1683866
NC_009485.1	Bradyrhizobium sp. BTAi1	GI_22	1964353	1968744
NC_009485.1	Bradyrhizobium sp. BTAi1	GI_23	1968929	1976237
NC_009485.1	Bradyrhizobium sp. BTAi1	GI_24	1983217	1994754
NC_009485.1	Bradyrhizobium sp. BTAi1	GI_25	2004202	2009759
NC_009485.1	Bradyrhizobium sp. BTAi1	GI_26	2009822	2023235
NC_009485.1	Bradyrhizobium sp. BTAi1	GI_27	2024212	2035623
NC_009485.1	Bradyrhizobium sp. BTAi1	GI_28	2583273	2593056
NC_009485.1	Bradyrhizobium sp. BTAi1	GI_29	2595062	2604650
NC_009485.1	Bradyrhizobium sp. BTAi1	GI_30	2605028	2618679
NC_009485.1	Bradyrhizobium sp. BTAi1	GI_31	2618831	2628165
NC_009485.1	Bradyrhizobium sp. BTAi1	GI_32	2649653	2681992
NC_009485.1	Bradyrhizobium sp. BTAi1	GI_33	2682055	2694925
NC_009485.1	Bradyrhizobium sp. BTAi1	GI_34	2721470	2742947
NC_009485.1	Bradyrhizobium sp. BTAi1	GI_35	2753863	2758631
NC_009485.1	Bradyrhizobium sp. BTAi1	GI_36	3341469	3345503
NC_009485.1	Bradyrhizobium sp. BTAi1	GI_37	3415283	3420574
NC_009485.1	Bradyrhizobium sp. BTAi1	GI_38	3428023	3433817
NC_009485.1	Bradyrhizobium sp. BTAi1	GI_39	3464292	3469956
NC_009485.1	Bradyrhizobium sp. BTAi1	GI_40	3470879	3475820
NC_009485.1	Bradyrhizobium sp. BTAi1	GI_41	3530060	3544152
NC_009485.1	Bradyrhizobium sp. BTAi1	GI_42	3546497	3552192
NC_009485.1	Bradyrhizobium sp. BTAi1	GI_43	3556573	3562437
NC_009485.1	Bradyrhizobium sp. BTAi1	GI_44	3563301	3571288
NC_009485.1	Bradyrhizobium sp. BTAi1	GI_45	3582786	3592165
NC_009485.1	Bradyrhizobium sp. BTAi1	GI_46	3594418	3598535
NC_009485.1	Bradyrhizobium sp. BTAi1	GI_47	3861734	3887991
NC_009485.1	Bradyrhizobium sp. BTAi1	GI_48	4089875	4096130
NC_009485.1	Bradyrhizobium sp. BTAi1	GI_49	4394493	4398894
NC_009485.1	Bradyrhizobium sp. BTAi1	GI_50	5069874	5088006
NC_009485.1	Bradyrhizobium sp. BTAi1	GI_51	5090210	5107072
NC_009485.1	Bradyrhizobium sp. BTAi1	GI_52	5109374	5114875
NC_009485.1	Bradyrhizobium sp. BTAi1	GI_53	5192027	5211296
NC_009485.1	Bradyrhizobium sp. BTAi1	GI_54	5362816	5377923
NC_009485.1	Bradyrhizobium sp. BTAi1	GI_55	6017428	6048889
NC_009485.1	Bradyrhizobium sp. BTAi1	GI_56	6234445	6244867
NC_009485.1	Bradyrhizobium sp. BTAi1	GI_57	6250899	6260704
NC_009485.1	Bradyrhizobium sp. BTAi1	GI_58	6619223	6633311
NC_009485.1	Bradyrhizobium sp. BTAi1	GI_59	6637328	6651902
NC_009485.1	Bradyrhizobium sp. BTAi1	GI_60	6820691	6825130
NC_009485.1	Bradyrhizobium sp. BTAi1	GI_61	6851102	6898434
NC_009485.1	Bradyrhizobium sp. BTAi1	GI_62	6909228	6917896
NC_009485.1	Bradyrhizobium sp. BTAi1	GI_63	7025807	7038649
NC_009485.1	Bradyrhizobium sp. BTAi1	GI_64	7089198	7099739
NC_009485.1	Bradyrhizobium sp. BTAi1	GI_65	7118792	7130991
NC_009485.1	Bradyrhizobium sp. BTAi1	GI_66	7602275	7629774
NC_009485.1	Bradyrhizobium sp. BTAi1	GI_67	7631746	7643163
NC_009485.1	Bradyrhizobium sp. BTAi1	GI_68	7643440	7655897
NC_009485.1	Bradyrhizobium sp. BTAi1	GI_69	7656775	7675479
NC_009485.1	Bradyrhizobium sp. BTAi1	GI_70	7682357	7688216
NC_009485.1	Bradyrhizobium sp. BTAi1	GI_71	7798078	7808720
NC_009485.1	Bradyrhizobium sp. BTAi1	GI_72	8089028	8100938
NC_009485.1	Bradyrhizobium sp. BTAi1	GI_73	8144354	8181127
NC_009485.1	Bradyrhizobium sp. BTAi1	GI_74	8182399	8203265
NC_009485.1	Bradyrhizobium sp. BTAi1	GI_75	8204264	8209138
NC_009485.1	Bradyrhizobium sp. BTAi1	GI_76	8209353	8217271
NC_009708.1	Yersinia pseudotuberculosis IP 31758	GI_0	709128	724475
NC_009708.1	Yersinia pseudotuberculosis IP 31758	GI_1	784575	838053
NC_009708.1	Yersinia pseudotuberculosis IP 31758	GI_2	848464	866567
NC_009708.1	Yersinia pseudotuberculosis IP 31758	GI_3	899024	904008
NC_009708.1	Yersinia pseudotuberculosis IP 31758	GI_4	913308	925125
NC_009708.1	Yersinia pseudotuberculosis IP 31758	GI_5	965187	974483
NC_009708.1	Yersinia pseudotuberculosis IP 31758	GI_6	2143736	2148129
NC_009708.1	Yersinia pseudotuberculosis IP 31758	GI_7	2470990	2482703
NC_009708.1	Yersinia pseudotuberculosis IP 31758	GI_8	2509173	2544639
NC_009708.1	Yersinia pseudotuberculosis IP 31758	GI_9	2551539	2556222
NC_009708.1	Yersinia pseudotuberculosis IP 31758	GI_10	3181871	3189890
NC_009708.1	Yersinia pseudotuberculosis IP 31758	GI_11	3304688	3318911
NC_009708.1	Yersinia pseudotuberculosis IP 31758	GI_12	4157265	4200508
NC_009708.1	Yersinia pseudotuberculosis IP 31758	GI_13	4201306	4221908
NC_009708.1	Yersinia pseudotuberculosis IP 31758	GI_14	4549597	4554740
NC_009052.1	Shewanella baltica OS155	GI_0	707425	712852
NC_009052.1	Shewanella baltica OS155	GI_1	916639	927354
NC_009052.1	Shewanella baltica OS155	GI_2	1311969	1320670
NC_009052.1	Shewanella baltica OS155	GI_3	1446557	1461145
NC_009052.1	Shewanella baltica OS155	GI_4	2113916	2122385
NC_009052.1	Shewanella baltica OS155	GI_5	2330086	2335770
NC_009052.1	Shewanella baltica OS155	GI_6	2525465	2542678
NC_009052.1	Shewanella baltica OS155	GI_7	2689966	2699777
NC_009052.1	Shewanella baltica OS155	GI_8	4164561	4175117
NC_009052.1	Shewanella baltica OS155	GI_9	4177052	4187631
NC_006086.1	Streptococcus pyogenes MGAS10394	GI_0	999917	1013411
NC_006086.1	Streptococcus pyogenes MGAS10394	GI_1	1119538	1177901
NC_006086.1	Streptococcus pyogenes MGAS10394	GI_2	1819968	1825096
NC_006086.1	Streptococcus pyogenes MGAS10394	GI_3	1825454	1833561
NC_010473.1	Escherichia coli str. K-12 substr. DH10B	GI_0	513115	525666
NC_010473.1	Escherichia coli str. K-12 substr. DH10B	GI_1	627606	638926
NC_010473.1	Escherichia coli str. K-12 substr. DH10B	GI_2	2648486	2655278
NC_010473.1	Escherichia coli str. K-12 substr. DH10B	GI_3	2845916	2855144
NC_003047.1	Sinorhizobium meliloti 1021	GI_0	493140	503967
NC_003047.1	Sinorhizobium meliloti 1021	GI_1	539649	561403
NC_003047.1	Sinorhizobium meliloti 1021	GI_2	660909	667860
NC_003047.1	Sinorhizobium meliloti 1021	GI_3	1836435	1845540
NC_003047.1	Sinorhizobium meliloti 1021	GI_4	2483206	2496746
NC_003047.1	Sinorhizobium meliloti 1021	GI_5	3356259	3375744
NC_003047.1	Sinorhizobium meliloti 1021	GI_6	3375844	3387071
NC_003047.1	Sinorhizobium meliloti 1021	GI_7	3399664	3438596
NC_002695.1	Escherichia coli O157:H7 str. Sakai	GI_0	368185	372250
NC_002695.1	Escherichia coli O157:H7 str. Sakai	GI_1	579579	597135
NC_002695.1	Escherichia coli O157:H7 str. Sakai	GI_2	665644	674042
NC_002695.1	Escherichia coli O157:H7 str. Sakai	GI_3	891110	898030
NC_002695.1	Escherichia coli O157:H7 str. Sakai	GI_4	902901	928838
NC_002695.1	Escherichia coli O157:H7 str. Sakai	GI_5	1167198	1175767
NC_002695.1	Escherichia coli O157:H7 str. Sakai	GI_6	1175952	1200440
NC_002695.1	Escherichia coli O157:H7 str. Sakai	GI_7	1246024	1251813
NC_002695.1	Escherichia coli O157:H7 str. Sakai	GI_8	1252116	1308718
NC_002695.1	Escherichia coli O157:H7 str. Sakai	GI_9	1337197	1341789
NC_002695.1	Escherichia coli O157:H7 str. Sakai	GI_10	1347354	1352034
NC_002695.1	Escherichia coli O157:H7 str. Sakai	GI_11	1352109	1360254
NC_002695.1	Escherichia coli O157:H7 str. Sakai	GI_12	1370470	1384332
NC_002695.1	Escherichia coli O157:H7 str. Sakai	GI_13	1385630	1390549
NC_002695.1	Escherichia coli O157:H7 str. Sakai	GI_14	1402595	1413494
NC_002695.1	Escherichia coli O157:H7 str. Sakai	GI_15	1415866	1426167
NC_002695.1	Escherichia coli O157:H7 str. Sakai	GI_16	1435388	1439802
NC_002695.1	Escherichia coli O157:H7 str. Sakai	GI_17	1545566	1550731
NC_002695.1	Escherichia coli O157:H7 str. Sakai	GI_18	1553178	1557810
NC_002695.1	Escherichia coli O157:H7 str. Sakai	GI_19	1560292	1586035
NC_002695.1	Escherichia coli O157:H7 str. Sakai	GI_20	1594577	1610042
NC_002695.1	Escherichia coli O157:H7 str. Sakai	GI_21	1632954	1649857
NC_002695.1	Escherichia coli O157:H7 str. Sakai	GI_22	1765031	1769276
NC_002695.1	Escherichia coli O157:H7 str. Sakai	GI_23	1780185	1806433
NC_002695.1	Escherichia coli O157:H7 str. Sakai	GI_24	1806491	1815569
NC_002695.1	Escherichia coli O157:H7 str. Sakai	GI_25	1947482	1961580
NC_002695.1	Escherichia coli O157:H7 str. Sakai	GI_26	2163038	2176999
NC_002695.1	Escherichia coli O157:H7 str. Sakai	GI_27	2186820	2203400
NC_002695.1	Escherichia coli O157:H7 str. Sakai	GI_28	2209428	2217596
NC_002695.1	Escherichia coli O157:H7 str. Sakai	GI_29	2218820	2233627
NC_002695.1	Escherichia coli O157:H7 str. Sakai	GI_30	2593668	2600855
NC_002695.1	Escherichia coli O157:H7 str. Sakai	GI_31	2668007	2692135
NC_002695.1	Escherichia coli O157:H7 str. Sakai	GI_32	2703534	2712022
NC_002695.1	Escherichia coli O157:H7 str. Sakai	GI_33	2895919	2926517
NC_002695.1	Escherichia coli O157:H7 str. Sakai	GI_34	2926617	2940982
NC_002695.1	Escherichia coli O157:H7 str. Sakai	GI_35	3194299	3205055
NC_002695.1	Escherichia coli O157:H7 str. Sakai	GI_36	3491268	3500161
NC_002695.1	Escherichia coli O157:H7 str. Sakai	GI_37	3853555	3863175
NC_002695.1	Escherichia coli O157:H7 str. Sakai	GI_38	3866046	3874934
NC_002695.1	Escherichia coli O157:H7 str. Sakai	GI_39	4584154	4615188
NC_002695.1	Escherichia coli O157:H7 str. Sakai	GI_40	4615236	4620550
NC_002695.1	Escherichia coli O157:H7 str. Sakai	GI_41	5038625	5083718
NC_002695.1	Escherichia coli O157:H7 str. Sakai	GI_42	5348018	5357323
NC_002695.1	Escherichia coli O157:H7 str. Sakai	GI_43	5359639	5390700
NC_010515.1	Burkholderia cenocepacia MC0-3 chromosome 2, complete sequence.	GI_0	84615	92138
NC_010515.1	Burkholderia cenocepacia MC0-3 chromosome 2, complete sequence.	GI_1	136967	142717
NC_010515.1	Burkholderia cenocepacia MC0-3 chromosome 2, complete sequence.	GI_2	142763	149309
NC_010515.1	Burkholderia cenocepacia MC0-3 chromosome 2, complete sequence.	GI_3	159308	164784
NC_010515.1	Burkholderia cenocepacia MC0-3 chromosome 2, complete sequence.	GI_4	256691	264423
NC_010515.1	Burkholderia cenocepacia MC0-3 chromosome 2, complete sequence.	GI_5	372890	378665
NC_010515.1	Burkholderia cenocepacia MC0-3 chromosome 2, complete sequence.	GI_6	381597	387167
NC_010515.1	Burkholderia cenocepacia MC0-3 chromosome 2, complete sequence.	GI_7	389318	393907
NC_010515.1	Burkholderia cenocepacia MC0-3 chromosome 2, complete sequence.	GI_8	396887	410217
NC_010515.1	Burkholderia cenocepacia MC0-3 chromosome 2, complete sequence.	GI_9	914662	919223
NC_010515.1	Burkholderia cenocepacia MC0-3 chromosome 2, complete sequence.	GI_10	945626	949980
NC_010515.1	Burkholderia cenocepacia MC0-3 chromosome 2, complete sequence.	GI_11	968257	973195
NC_010515.1	Burkholderia cenocepacia MC0-3 chromosome 2, complete sequence.	GI_12	1125598	1139361
NC_010515.1	Burkholderia cenocepacia MC0-3 chromosome 2, complete sequence.	GI_13	1213251	1222357
NC_010515.1	Burkholderia cenocepacia MC0-3 chromosome 2, complete sequence.	GI_14	1222971	1238429
NC_010515.1	Burkholderia cenocepacia MC0-3 chromosome 2, complete sequence.	GI_15	1248400	1253101
NC_010515.1	Burkholderia cenocepacia MC0-3 chromosome 2, complete sequence.	GI_16	1386619	1391960
NC_010515.1	Burkholderia cenocepacia MC0-3 chromosome 2, complete sequence.	GI_17	1402184	1410441
NC_010515.1	Burkholderia cenocepacia MC0-3 chromosome 2, complete sequence.	GI_18	1414284	1418427
NC_010515.1	Burkholderia cenocepacia MC0-3 chromosome 2, complete sequence.	GI_19	1419288	1425279
NC_010515.1	Burkholderia cenocepacia MC0-3 chromosome 2, complete sequence.	GI_20	1426416	1443876
NC_010515.1	Burkholderia cenocepacia MC0-3 chromosome 2, complete sequence.	GI_21	1489786	1503658
NC_010515.1	Burkholderia cenocepacia MC0-3 chromosome 2, complete sequence.	GI_22	1623520	1629825
NC_010515.1	Burkholderia cenocepacia MC0-3 chromosome 2, complete sequence.	GI_23	1629920	1671729
NC_010515.1	Burkholderia cenocepacia MC0-3 chromosome 2, complete sequence.	GI_24	1677815	1700338
NC_010515.1	Burkholderia cenocepacia MC0-3 chromosome 2, complete sequence.	GI_25	1703026	1720810
NC_010515.1	Burkholderia cenocepacia MC0-3 chromosome 2, complete sequence.	GI_26	1906813	1920524
NC_010515.1	Burkholderia cenocepacia MC0-3 chromosome 2, complete sequence.	GI_27	2020468	2026264
NC_010515.1	Burkholderia cenocepacia MC0-3 chromosome 2, complete sequence.	GI_28	2070446	2074828
NC_010515.1	Burkholderia cenocepacia MC0-3 chromosome 2, complete sequence.	GI_29	2075625	2080481
NC_010515.1	Burkholderia cenocepacia MC0-3 chromosome 2, complete sequence.	GI_30	2122128	2150230
NC_010515.1	Burkholderia cenocepacia MC0-3 chromosome 2, complete sequence.	GI_31	2160283	2176549
NC_010515.1	Burkholderia cenocepacia MC0-3 chromosome 2, complete sequence.	GI_32	2210867	2216791
NC_010515.1	Burkholderia cenocepacia MC0-3 chromosome 2, complete sequence.	GI_33	2222076	2236550
NC_010515.1	Burkholderia cenocepacia MC0-3 chromosome 2, complete sequence.	GI_34	2238501	2248318
NC_010515.1	Burkholderia cenocepacia MC0-3 chromosome 2, complete sequence.	GI_35	2249546	2254069
NC_010515.1	Burkholderia cenocepacia MC0-3 chromosome 2, complete sequence.	GI_36	2346035	2350464
NC_010515.1	Burkholderia cenocepacia MC0-3 chromosome 2, complete sequence.	GI_37	2355728	2363172
NC_010515.1	Burkholderia cenocepacia MC0-3 chromosome 2, complete sequence.	GI_38	2508891	2515554
NC_010515.1	Burkholderia cenocepacia MC0-3 chromosome 2, complete sequence.	GI_39	2515687	2526125
NC_010515.1	Burkholderia cenocepacia MC0-3 chromosome 2, complete sequence.	GI_40	2526234	2533900
NC_010515.1	Burkholderia cenocepacia MC0-3 chromosome 2, complete sequence.	GI_41	2554063	2562948
NC_010515.1	Burkholderia cenocepacia MC0-3 chromosome 2, complete sequence.	GI_42	2590004	2599977
NC_010515.1	Burkholderia cenocepacia MC0-3 chromosome 2, complete sequence.	GI_43	2623678	2633331
NC_010515.1	Burkholderia cenocepacia MC0-3 chromosome 2, complete sequence.	GI_44	2635935	2642190
NC_010515.1	Burkholderia cenocepacia MC0-3 chromosome 2, complete sequence.	GI_45	2671067	2681817
NC_010515.1	Burkholderia cenocepacia MC0-3 chromosome 2, complete sequence.	GI_46	2685446	2691884
NC_010515.1	Burkholderia cenocepacia MC0-3 chromosome 2, complete sequence.	GI_47	2696686	2703150
NC_010515.1	Burkholderia cenocepacia MC0-3 chromosome 2, complete sequence.	GI_48	2708952	2717094
NC_010515.1	Burkholderia cenocepacia MC0-3 chromosome 2, complete sequence.	GI_49	2720725	2727384
NC_010515.1	Burkholderia cenocepacia MC0-3 chromosome 2, complete sequence.	GI_50	2788601	2793173
NC_010515.1	Burkholderia cenocepacia MC0-3 chromosome 2, complete sequence.	GI_51	2801336	2812913
NC_010515.1	Burkholderia cenocepacia MC0-3 chromosome 2, complete sequence.	GI_52	2814101	2830059
NC_010515.1	Burkholderia cenocepacia MC0-3 chromosome 2, complete sequence.	GI_53	2830156	2835668
NC_010515.1	Burkholderia cenocepacia MC0-3 chromosome 2, complete sequence.	GI_54	2835867	2850009
NC_010515.1	Burkholderia cenocepacia MC0-3 chromosome 2, complete sequence.	GI_55	2979136	2984526
NC_010515.1	Burkholderia cenocepacia MC0-3 chromosome 2, complete sequence.	GI_56	2987692	2996838
NC_010515.1	Burkholderia cenocepacia MC0-3 chromosome 2, complete sequence.	GI_57	2996932	3003974
NC_010515.1	Burkholderia cenocepacia MC0-3 chromosome 2, complete sequence.	GI_58	3004203	3010952
NC_010515.1	Burkholderia cenocepacia MC0-3 chromosome 2, complete sequence.	GI_59	3012094	3040099
NC_010515.1	Burkholderia cenocepacia MC0-3 chromosome 2, complete sequence.	GI_60	3054237	3058244
NC_010515.1	Burkholderia cenocepacia MC0-3 chromosome 2, complete sequence.	GI_61	3073055	3078857
NC_010515.1	Burkholderia cenocepacia MC0-3 chromosome 2, complete sequence.	GI_62	3080959	3113325
NC_010515.1	Burkholderia cenocepacia MC0-3 chromosome 2, complete sequence.	GI_63	3150085	3154973
NC_010515.1	Burkholderia cenocepacia MC0-3 chromosome 2, complete sequence.	GI_64	3176274	3180785
NC_007958.1	Rhodopseudomonas palustris BisB5	GI_0	11340	46264
NC_007958.1	Rhodopseudomonas palustris BisB5	GI_1	46864	68344
NC_007958.1	Rhodopseudomonas palustris BisB5	GI_2	415639	424369
NC_007958.1	Rhodopseudomonas palustris BisB5	GI_3	663789	669416
NC_007958.1	Rhodopseudomonas palustris BisB5	GI_4	835418	851662
NC_007958.1	Rhodopseudomonas palustris BisB5	GI_5	1181076	1185377
NC_007958.1	Rhodopseudomonas palustris BisB5	GI_6	1185766	1191716
NC_007958.1	Rhodopseudomonas palustris BisB5	GI_7	1676746	1691064
NC_007958.1	Rhodopseudomonas palustris BisB5	GI_8	1737603	1743328
NC_007958.1	Rhodopseudomonas palustris BisB5	GI_9	1743624	1749295
NC_007958.1	Rhodopseudomonas palustris BisB5	GI_10	2386063	2400825
NC_007958.1	Rhodopseudomonas palustris BisB5	GI_11	2405978	2427581
NC_007958.1	Rhodopseudomonas palustris BisB5	GI_12	2548163	2564527
NC_007958.1	Rhodopseudomonas palustris BisB5	GI_13	2633973	2639462
NC_007958.1	Rhodopseudomonas palustris BisB5	GI_14	2639612	2645753
NC_007958.1	Rhodopseudomonas palustris BisB5	GI_15	2807038	2816512
NC_007958.1	Rhodopseudomonas palustris BisB5	GI_16	2818682	2823455
NC_007958.1	Rhodopseudomonas palustris BisB5	GI_17	4052416	4056876
NC_007958.1	Rhodopseudomonas palustris BisB5	GI_18	4059011	4063275
NC_007958.1	Rhodopseudomonas palustris BisB5	GI_19	4073927	4091274
NC_007958.1	Rhodopseudomonas palustris BisB5	GI_20	4755406	4759567
NC_009632.1	Staphylococcus aureus subsp. aureus JH1	GI_0	379998	392491
NC_009632.1	Staphylococcus aureus subsp. aureus JH1	GI_1	393013	401611
NC_009632.1	Staphylococcus aureus subsp. aureus JH1	GI_2	1081247	1087883
NC_009632.1	Staphylococcus aureus subsp. aureus JH1	GI_3	1097279	1113909
NC_004088.1	Yersinia pestis KIM	GI_0	2436739	2441291
NC_004088.1	Yersinia pestis KIM	GI_1	2441308	2450106
NC_004088.1	Yersinia pestis KIM	GI_2	3390242	3398734
NC_004088.1	Yersinia pestis KIM	GI_3	3698414	3703391
NC_004088.1	Yersinia pestis KIM	GI_4	3766806	3774004
NC_004088.1	Yersinia pestis KIM	GI_5	3805634	3810062
NC_004088.1	Yersinia pestis KIM	GI_6	4205743	4213221
NC_003198.1	Salmonella enterica subsp. enterica serovar Typhi str. CT18	GI_0	758708	768616
NC_003198.1	Salmonella enterica subsp. enterica serovar Typhi str. CT18	GI_1	1319444	1323503
NC_003198.1	Salmonella enterica subsp. enterica serovar Typhi str. CT18	GI_2	1538737	1573006
NC_003198.1	Salmonella enterica subsp. enterica serovar Typhi str. CT18	GI_3	1894917	1899648
NC_003198.1	Salmonella enterica subsp. enterica serovar Typhi str. CT18	GI_4	2189400	2193980
NC_003198.1	Salmonella enterica subsp. enterica serovar Typhi str. CT18	GI_5	2759629	2768828
NC_003198.1	Salmonella enterica subsp. enterica serovar Typhi str. CT18	GI_6	3523214	3527482
NC_003198.1	Salmonella enterica subsp. enterica serovar Typhi str. CT18	GI_7	3528870	3538948
NC_003198.1	Salmonella enterica subsp. enterica serovar Typhi str. CT18	GI_8	3539124	3549058
NC_003198.1	Salmonella enterica subsp. enterica serovar Typhi str. CT18	GI_9	4409537	4432301
NC_003198.1	Salmonella enterica subsp. enterica serovar Typhi str. CT18	GI_10	4436017	4460911
NC_003198.1	Salmonella enterica subsp. enterica serovar Typhi str. CT18	GI_11	4460928	4474851
NC_003198.1	Salmonella enterica subsp. enterica serovar Typhi str. CT18	GI_12	4507396	4537916
NC_003198.1	Salmonella enterica subsp. enterica serovar Typhi str. CT18	GI_13	4696670	4705392
NC_003198.1	Salmonella enterica subsp. enterica serovar Typhi str. CT18	GI_14	4706310	4716575
NC_007005.1	Pseudomonas syringae pv. syringae B728a	GI_0	115265	123601
NC_007005.1	Pseudomonas syringae pv. syringae B728a	GI_1	132049	137564
NC_007005.1	Pseudomonas syringae pv. syringae B728a	GI_2	849328	854825
NC_007005.1	Pseudomonas syringae pv. syringae B728a	GI_3	876352	881474
NC_007005.1	Pseudomonas syringae pv. syringae B728a	GI_4	1663822	1668421
NC_007005.1	Pseudomonas syringae pv. syringae B728a	GI_5	1669329	1678863
NC_007005.1	Pseudomonas syringae pv. syringae B728a	GI_6	1724826	1732628
NC_007005.1	Pseudomonas syringae pv. syringae B728a	GI_7	2155096	2161833
NC_007005.1	Pseudomonas syringae pv. syringae B728a	GI_8	2192659	2206675
NC_007005.1	Pseudomonas syringae pv. syringae B728a	GI_9	2371240	2375467
NC_007005.1	Pseudomonas syringae pv. syringae B728a	GI_10	2530881	2536556
NC_007005.1	Pseudomonas syringae pv. syringae B728a	GI_11	2570177	2577713
NC_007005.1	Pseudomonas syringae pv. syringae B728a	GI_12	2671889	2678295
NC_007005.1	Pseudomonas syringae pv. syringae B728a	GI_13	2695468	2699966
NC_007005.1	Pseudomonas syringae pv. syringae B728a	GI_14	2720669	2726553
NC_007005.1	Pseudomonas syringae pv. syringae B728a	GI_15	2960702	2979031
NC_007005.1	Pseudomonas syringae pv. syringae B728a	GI_16	3041818	3046743
NC_007005.1	Pseudomonas syringae pv. syringae B728a	GI_17	3047848	3065501
NC_007005.1	Pseudomonas syringae pv. syringae B728a	GI_18	3086632	3105428
NC_007005.1	Pseudomonas syringae pv. syringae B728a	GI_19	3175302	3183428
NC_007005.1	Pseudomonas syringae pv. syringae B728a	GI_20	3190920	3200696
NC_007005.1	Pseudomonas syringae pv. syringae B728a	GI_21	3206999	3235233
NC_007005.1	Pseudomonas syringae pv. syringae B728a	GI_22	3235261	3242497
NC_007005.1	Pseudomonas syringae pv. syringae B728a	GI_23	3246240	3257223
NC_007005.1	Pseudomonas syringae pv. syringae B728a	GI_24	3424736	3429865
NC_007005.1	Pseudomonas syringae pv. syringae B728a	GI_25	3534778	3543533
NC_007005.1	Pseudomonas syringae pv. syringae B728a	GI_26	3683426	3691220
NC_007005.1	Pseudomonas syringae pv. syringae B728a	GI_27	4219760	4224581
NC_007005.1	Pseudomonas syringae pv. syringae B728a	GI_28	4411130	4419189
NC_007005.1	Pseudomonas syringae pv. syringae B728a	GI_29	4419255	4440217
NC_007005.1	Pseudomonas syringae pv. syringae B728a	GI_30	4535041	4543291
NC_007005.1	Pseudomonas syringae pv. syringae B728a	GI_31	5000246	5010063
NC_007005.1	Pseudomonas syringae pv. syringae B728a	GI_32	5135290	5170179
NC_007005.1	Pseudomonas syringae pv. syringae B728a	GI_33	5353522	5358485
NC_007005.1	Pseudomonas syringae pv. syringae B728a	GI_34	5359014	5364843
NC_007005.1	Pseudomonas syringae pv. syringae B728a	GI_35	5371840	5382541
NC_007005.1	Pseudomonas syringae pv. syringae B728a	GI_36	5516164	5521171
NC_007005.1	Pseudomonas syringae pv. syringae B728a	GI_37	6061431	6072527
NC_009445.1	Bradyrhizobium sp. ORS278	GI_0	449143	458925
NC_009445.1	Bradyrhizobium sp. ORS278	GI_1	471502	488656
NC_009445.1	Bradyrhizobium sp. ORS278	GI_2	832686	837962
NC_009445.1	Bradyrhizobium sp. ORS278	GI_3	842010	866710
NC_009445.1	Bradyrhizobium sp. ORS278	GI_4	879023	886202
NC_009445.1	Bradyrhizobium sp. ORS278	GI_5	886679	890970
NC_009445.1	Bradyrhizobium sp. ORS278	GI_6	1319917	1345962
NC_009445.1	Bradyrhizobium sp. ORS278	GI_7	1348879	1358229
NC_009445.1	Bradyrhizobium sp. ORS278	GI_8	1361247	1372212
NC_009445.1	Bradyrhizobium sp. ORS278	GI_9	1398573	1406477
NC_009445.1	Bradyrhizobium sp. ORS278	GI_10	1470981	1475544
NC_009445.1	Bradyrhizobium sp. ORS278	GI_11	1617912	1622752
NC_009445.1	Bradyrhizobium sp. ORS278	GI_12	2199955	2206757
NC_009445.1	Bradyrhizobium sp. ORS278	GI_13	2313636	2317656
NC_009445.1	Bradyrhizobium sp. ORS278	GI_14	2318804	2372543
NC_009445.1	Bradyrhizobium sp. ORS278	GI_15	2378488	2388700
NC_009445.1	Bradyrhizobium sp. ORS278	GI_16	2393568	2406318
NC_009445.1	Bradyrhizobium sp. ORS278	GI_17	2434858	2444520
NC_009445.1	Bradyrhizobium sp. ORS278	GI_18	2803403	2810662
NC_009445.1	Bradyrhizobium sp. ORS278	GI_19	3134895	3139393
NC_009445.1	Bradyrhizobium sp. ORS278	GI_20	3407596	3417795
NC_009445.1	Bradyrhizobium sp. ORS278	GI_21	3708503	3713379
NC_009445.1	Bradyrhizobium sp. ORS278	GI_22	3789921	3834510
NC_009445.1	Bradyrhizobium sp. ORS278	GI_23	3974694	3978754
NC_009445.1	Bradyrhizobium sp. ORS278	GI_24	4460389	4468434
NC_009445.1	Bradyrhizobium sp. ORS278	GI_25	4555015	4596602
NC_009445.1	Bradyrhizobium sp. ORS278	GI_26	4598713	4604621
NC_009445.1	Bradyrhizobium sp. ORS278	GI_27	4605798	4618538
NC_009445.1	Bradyrhizobium sp. ORS278	GI_28	4938618	4953164
NC_009445.1	Bradyrhizobium sp. ORS278	GI_29	4983326	4988454
NC_009445.1	Bradyrhizobium sp. ORS278	GI_30	5003303	5008254
NC_009445.1	Bradyrhizobium sp. ORS278	GI_31	5008663	5014406
NC_009445.1	Bradyrhizobium sp. ORS278	GI_32	5014526	5034239
NC_009445.1	Bradyrhizobium sp. ORS278	GI_33	5393474	5403648
NC_009445.1	Bradyrhizobium sp. ORS278	GI_34	6059915	6064225
NC_009445.1	Bradyrhizobium sp. ORS278	GI_35	6423672	6437722
NC_009445.1	Bradyrhizobium sp. ORS278	GI_36	6575206	6584433
NC_009445.1	Bradyrhizobium sp. ORS278	GI_37	6625900	6645961
NC_009445.1	Bradyrhizobium sp. ORS278	GI_38	6654436	6661264
NC_009445.1	Bradyrhizobium sp. ORS278	GI_39	6661424	6670865
NC_009445.1	Bradyrhizobium sp. ORS278	GI_40	7195079	7205275
NC_009445.1	Bradyrhizobium sp. ORS278	GI_41	7212481	7217026
NC_009445.1	Bradyrhizobium sp. ORS278	GI_42	7319106	7331644
NC_009445.1	Bradyrhizobium sp. ORS278	GI_43	7333118	7357384
NC_009445.1	Bradyrhizobium sp. ORS278	GI_44	7358038	7394518
NC_009504.1	Brucella ovis ATCC 25840 chromosome II, complete sequence.	GI_0	507058	519790
NC_009879.1	Rickettsia canadensis str. McKiel	GI_0	495692	505731
NC_009879.1	Rickettsia canadensis str. McKiel	GI_1	700937	713514
NC_004116.1	Streptococcus agalactiae 2603V/R	GI_0	232830	239657
NC_004116.1	Streptococcus agalactiae 2603V/R	GI_1	926730	941496
NC_004116.1	Streptococcus agalactiae 2603V/R	GI_2	1835527	1842633
NC_004116.1	Streptococcus agalactiae 2603V/R	GI_3	1843032	1852236
NC_004116.1	Streptococcus agalactiae 2603V/R	GI_4	1855910	1867169
NC_006155.1	Yersinia pseudotuberculosis IP 32953	GI_0	1433141	1441134
NC_006155.1	Yersinia pseudotuberculosis IP 32953	GI_1	2130637	2146272
NC_006155.1	Yersinia pseudotuberculosis IP 32953	GI_2	2148212	2166586
NC_006155.1	Yersinia pseudotuberculosis IP 32953	GI_3	2168874	2194607
NC_006155.1	Yersinia pseudotuberculosis IP 32953	GI_4	2209918	2219722
NC_006155.1	Yersinia pseudotuberculosis IP 32953	GI_5	2224488	2234678
NC_006155.1	Yersinia pseudotuberculosis IP 32953	GI_6	2594902	2602751
NC_006155.1	Yersinia pseudotuberculosis IP 32953	GI_7	3688276	3717979
NC_006155.1	Yersinia pseudotuberculosis IP 32953	GI_8	3853588	3875780
NC_006155.1	Yersinia pseudotuberculosis IP 32953	GI_9	3883143	3947032
NC_006155.1	Yersinia pseudotuberculosis IP 32953	GI_10	4098398	4102778
NC_006155.1	Yersinia pseudotuberculosis IP 32953	GI_11	4291984	4303278
NC_006155.1	Yersinia pseudotuberculosis IP 32953	GI_12	4625617	4637447
NC_007651.1	Burkholderia thailandensis E264 chromosome I, complete sequence.	GI_0	99874	104518
NC_007651.1	Burkholderia thailandensis E264 chromosome I, complete sequence.	GI_1	105151	113757
NC_007651.1	Burkholderia thailandensis E264 chromosome I, complete sequence.	GI_2	123949	146393
NC_007651.1	Burkholderia thailandensis E264 chromosome I, complete sequence.	GI_3	558894	571172
NC_007651.1	Burkholderia thailandensis E264 chromosome I, complete sequence.	GI_4	712121	716606
NC_007651.1	Burkholderia thailandensis E264 chromosome I, complete sequence.	GI_5	1038008	1047515
NC_007651.1	Burkholderia thailandensis E264 chromosome I, complete sequence.	GI_6	1544274	1548765
NC_007651.1	Burkholderia thailandensis E264 chromosome I, complete sequence.	GI_7	1625241	1637308
NC_007651.1	Burkholderia thailandensis E264 chromosome I, complete sequence.	GI_8	2005638	2017317
NC_007651.1	Burkholderia thailandensis E264 chromosome I, complete sequence.	GI_9	2018219	2035428
NC_007651.1	Burkholderia thailandensis E264 chromosome I, complete sequence.	GI_10	2607503	2620539
NC_007651.1	Burkholderia thailandensis E264 chromosome I, complete sequence.	GI_11	2624314	2630382
NC_007651.1	Burkholderia thailandensis E264 chromosome I, complete sequence.	GI_12	2646286	2651228
NC_007651.1	Burkholderia thailandensis E264 chromosome I, complete sequence.	GI_13	2651834	2659343
NC_007651.1	Burkholderia thailandensis E264 chromosome I, complete sequence.	GI_14	2666257	2672359
NC_007651.1	Burkholderia thailandensis E264 chromosome I, complete sequence.	GI_15	2688015	2699059
NC_007651.1	Burkholderia thailandensis E264 chromosome I, complete sequence.	GI_16	2788140	2792283
NC_007651.1	Burkholderia thailandensis E264 chromosome I, complete sequence.	GI_17	2805757	2810546
NC_007651.1	Burkholderia thailandensis E264 chromosome I, complete sequence.	GI_18	3073105	3081948
NC_007651.1	Burkholderia thailandensis E264 chromosome I, complete sequence.	GI_19	3086279	3097350
NC_007651.1	Burkholderia thailandensis E264 chromosome I, complete sequence.	GI_20	3108262	3119566
NC_007651.1	Burkholderia thailandensis E264 chromosome I, complete sequence.	GI_21	3131609	3148758
NC_007651.1	Burkholderia thailandensis E264 chromosome I, complete sequence.	GI_22	3154196	3160837
NC_007651.1	Burkholderia thailandensis E264 chromosome I, complete sequence.	GI_23	3567762	3583365
NC_007651.1	Burkholderia thailandensis E264 chromosome I, complete sequence.	GI_24	3659463	3669185
NC_007651.1	Burkholderia thailandensis E264 chromosome I, complete sequence.	GI_25	3670254	3678314
NC_007651.1	Burkholderia thailandensis E264 chromosome I, complete sequence.	GI_26	3723278	3731589
NC_009512.1	Pseudomonas putida F1	GI_0	206003	227211
NC_009512.1	Pseudomonas putida F1	GI_1	776901	785839
NC_009512.1	Pseudomonas putida F1	GI_2	1032368	1040723
NC_009512.1	Pseudomonas putida F1	GI_3	2113777	2130045
NC_009512.1	Pseudomonas putida F1	GI_4	2134086	2139089
NC_009512.1	Pseudomonas putida F1	GI_5	2191459	2198524
NC_009512.1	Pseudomonas putida F1	GI_6	2200058	2204477
NC_009512.1	Pseudomonas putida F1	GI_7	2243159	2251430
NC_009512.1	Pseudomonas putida F1	GI_8	2345313	2349871
NC_009512.1	Pseudomonas putida F1	GI_9	2391614	2397241
NC_009512.1	Pseudomonas putida F1	GI_10	2397379	2404180
NC_009512.1	Pseudomonas putida F1	GI_11	2407927	2414406
NC_009512.1	Pseudomonas putida F1	GI_12	2416247	2431622
NC_009512.1	Pseudomonas putida F1	GI_13	2435174	2441197
NC_009512.1	Pseudomonas putida F1	GI_14	2447055	2458214
NC_009512.1	Pseudomonas putida F1	GI_15	2699166	2704707
NC_009512.1	Pseudomonas putida F1	GI_16	2747577	2752334
NC_009512.1	Pseudomonas putida F1	GI_17	2794361	2807256
NC_009512.1	Pseudomonas putida F1	GI_18	2965822	2971453
NC_009512.1	Pseudomonas putida F1	GI_19	3049808	3060114
NC_009512.1	Pseudomonas putida F1	GI_20	3064726	3075700
NC_009512.1	Pseudomonas putida F1	GI_21	3080796	3085106
NC_009512.1	Pseudomonas putida F1	GI_22	3109634	3117680
NC_009512.1	Pseudomonas putida F1	GI_23	3124001	3131085
NC_009512.1	Pseudomonas putida F1	GI_24	3240273	3244854
NC_009512.1	Pseudomonas putida F1	GI_25	3251274	3255313
NC_009512.1	Pseudomonas putida F1	GI_26	3260100	3264811
NC_009512.1	Pseudomonas putida F1	GI_27	3266452	3277357
NC_009512.1	Pseudomonas putida F1	GI_28	3279575	3307130
NC_009512.1	Pseudomonas putida F1	GI_29	3343198	3351318
NC_009512.1	Pseudomonas putida F1	GI_30	3351418	3369841
NC_009512.1	Pseudomonas putida F1	GI_31	3398765	3404511
NC_009512.1	Pseudomonas putida F1	GI_32	3435185	3439289
NC_009512.1	Pseudomonas putida F1	GI_33	3439543	3447946
NC_009512.1	Pseudomonas putida F1	GI_34	3454862	3461890
NC_009512.1	Pseudomonas putida F1	GI_35	3478817	3483908
NC_009512.1	Pseudomonas putida F1	GI_36	3501028	3505721
NC_009512.1	Pseudomonas putida F1	GI_37	3555605	3567537
NC_009512.1	Pseudomonas putida F1	GI_38	3568623	3572773
NC_009512.1	Pseudomonas putida F1	GI_39	3713551	3717926
NC_009512.1	Pseudomonas putida F1	GI_40	3778046	3800274
NC_009512.1	Pseudomonas putida F1	GI_41	3814461	3825200
NC_009512.1	Pseudomonas putida F1	GI_42	3981109	3987790
NC_009512.1	Pseudomonas putida F1	GI_43	4102839	4107356
NC_009512.1	Pseudomonas putida F1	GI_44	4193830	4199505
NC_009512.1	Pseudomonas putida F1	GI_45	4379970	4432014
NC_009512.1	Pseudomonas putida F1	GI_46	4515633	4523140
NC_009512.1	Pseudomonas putida F1	GI_47	4772508	4779087
NC_009512.1	Pseudomonas putida F1	GI_48	5157060	5184084
NC_009512.1	Pseudomonas putida F1	GI_49	5184919	5190343
NC_009512.1	Pseudomonas putida F1	GI_50	5637971	5657451
NC_009512.1	Pseudomonas putida F1	GI_51	5658409	5675521
NC_009512.1	Pseudomonas putida F1	GI_52	5924233	5939399
NC_008595.1	Mycobacterium avium 104	GI_0	270142	274523
NC_008595.1	Mycobacterium avium 104	GI_1	415529	420118
NC_008595.1	Mycobacterium avium 104	GI_2	462327	469387
NC_008595.1	Mycobacterium avium 104	GI_3	469841	479599
NC_008595.1	Mycobacterium avium 104	GI_4	751581	774650
NC_008595.1	Mycobacterium avium 104	GI_5	776056	794404
NC_008595.1	Mycobacterium avium 104	GI_6	1422167	1450123
NC_008595.1	Mycobacterium avium 104	GI_7	1795159	1802179
NC_008595.1	Mycobacterium avium 104	GI_8	1803621	1809701
NC_008595.1	Mycobacterium avium 104	GI_9	1810103	1817244
NC_008595.1	Mycobacterium avium 104	GI_10	1822028	1832022
NC_008595.1	Mycobacterium avium 104	GI_11	1832072	1839770
NC_008595.1	Mycobacterium avium 104	GI_12	1853391	1868444
NC_008595.1	Mycobacterium avium 104	GI_13	1869095	1889074
NC_008595.1	Mycobacterium avium 104	GI_14	1895967	1900773
NC_008595.1	Mycobacterium avium 104	GI_15	1910592	1916119
NC_008595.1	Mycobacterium avium 104	GI_16	1916234	1925744
NC_008595.1	Mycobacterium avium 104	GI_17	1928441	1933666
NC_008595.1	Mycobacterium avium 104	GI_18	1939163	1952036
NC_008595.1	Mycobacterium avium 104	GI_19	1953834	1967967
NC_008595.1	Mycobacterium avium 104	GI_20	1977459	1990545
NC_008595.1	Mycobacterium avium 104	GI_21	2220301	2230953
NC_008595.1	Mycobacterium avium 104	GI_22	2236140	2241697
NC_008595.1	Mycobacterium avium 104	GI_23	2257389	2268383
NC_008595.1	Mycobacterium avium 104	GI_24	2548052	2555334
NC_008595.1	Mycobacterium avium 104	GI_25	2555816	2560762
NC_008595.1	Mycobacterium avium 104	GI_26	2577711	2582522
NC_008595.1	Mycobacterium avium 104	GI_27	2616889	2627793
NC_008595.1	Mycobacterium avium 104	GI_28	2639158	2643670
NC_008595.1	Mycobacterium avium 104	GI_29	2668498	2674978
NC_008595.1	Mycobacterium avium 104	GI_30	2678410	2685325
NC_008595.1	Mycobacterium avium 104	GI_31	2686060	2700672
NC_008595.1	Mycobacterium avium 104	GI_32	2706528	2711548
NC_008595.1	Mycobacterium avium 104	GI_33	2731792	2736517
NC_008595.1	Mycobacterium avium 104	GI_34	2737030	2741856
NC_008595.1	Mycobacterium avium 104	GI_35	2749273	2753754
NC_008595.1	Mycobacterium avium 104	GI_36	3916336	3923429
NC_008595.1	Mycobacterium avium 104	GI_37	4200640	4214346
NC_008595.1	Mycobacterium avium 104	GI_38	5173495	5250425
NC_008595.1	Mycobacterium avium 104	GI_39	5251213	5255837
NC_008595.1	Mycobacterium avium 104	GI_40	5256513	5261059
NC_009342.1	Corynebacterium glutamicum R	GI_0	178263	188128
NC_009342.1	Corynebacterium glutamicum R	GI_1	471691	490825
NC_009342.1	Corynebacterium glutamicum R	GI_2	592133	598295
NC_009342.1	Corynebacterium glutamicum R	GI_3	599593	611763
NC_009342.1	Corynebacterium glutamicum R	GI_4	2071925	2109577
NC_009342.1	Corynebacterium glutamicum R	GI_5	2413611	2421710
NC_009342.1	Corynebacterium glutamicum R	GI_6	2525520	2541790
NC_009342.1	Corynebacterium glutamicum R	GI_7	2705658	2710344
NC_009342.1	Corynebacterium glutamicum R	GI_8	3167618	3177659
NC_007761.1	Rhizobium etli CFN 42	GI_0	607946	618541
NC_007761.1	Rhizobium etli CFN 42	GI_1	622801	632013
NC_007761.1	Rhizobium etli CFN 42	GI_2	784347	801357
NC_007761.1	Rhizobium etli CFN 42	GI_3	801650	821709
NC_007761.1	Rhizobium etli CFN 42	GI_4	1110338	1125822
NC_007761.1	Rhizobium etli CFN 42	GI_5	1409147	1423195
NC_007761.1	Rhizobium etli CFN 42	GI_6	1431258	1438336
NC_007761.1	Rhizobium etli CFN 42	GI_7	1874396	1879378
NC_007761.1	Rhizobium etli CFN 42	GI_8	2049656	2104831
NC_007761.1	Rhizobium etli CFN 42	GI_9	2108985	2113227
NC_007761.1	Rhizobium etli CFN 42	GI_10	2388793	2394125
NC_007761.1	Rhizobium etli CFN 42	GI_11	2743919	2748082
NC_007761.1	Rhizobium etli CFN 42	GI_12	3051925	3064514
NC_007793.1	Staphylococcus aureus subsp. aureus USA300	GI_0	1550057	1577559
NC_007793.1	Staphylococcus aureus subsp. aureus USA300	GI_1	2121537	2127477
NC_009487.1	Staphylococcus aureus subsp. aureus JH9	GI_0	379803	384617
NC_009487.1	Staphylococcus aureus subsp. aureus JH9	GI_1	386957	393573
NC_009487.1	Staphylococcus aureus subsp. aureus JH9	GI_2	1097405	1114035
NC_009438.1	Shewanella putrefaciens CN-32	GI_0	177938	196352
NC_009438.1	Shewanella putrefaciens CN-32	GI_1	215950	243828
NC_009438.1	Shewanella putrefaciens CN-32	GI_2	243880	261527
NC_009438.1	Shewanella putrefaciens CN-32	GI_3	269982	278967
NC_009438.1	Shewanella putrefaciens CN-32	GI_4	279024	295174
NC_009438.1	Shewanella putrefaciens CN-32	GI_5	1355766	1364379
NC_009438.1	Shewanella putrefaciens CN-32	GI_6	2064724	2070163
NC_009438.1	Shewanella putrefaciens CN-32	GI_7	2254131	2273610
NC_009438.1	Shewanella putrefaciens CN-32	GI_8	2335627	2339869
NC_009438.1	Shewanella putrefaciens CN-32	GI_9	2341209	2364953
NC_009438.1	Shewanella putrefaciens CN-32	GI_10	3361540	3369246
NC_009438.1	Shewanella putrefaciens CN-32	GI_11	3799163	3811836
NC_009438.1	Shewanella putrefaciens CN-32	GI_12	4050388	4054500
NC_009438.1	Shewanella putrefaciens CN-32	GI_13	4083688	4103477
NC_009438.1	Shewanella putrefaciens CN-32	GI_14	4417987	4424415
NC_009438.1	Shewanella putrefaciens CN-32	GI_15	4435080	4451459
NC_009438.1	Shewanella putrefaciens CN-32	GI_16	4453721	4462446
NC_009438.1	Shewanella putrefaciens CN-32	GI_17	4556490	4570120
NC_009438.1	Shewanella putrefaciens CN-32	GI_18	4581467	4594024
NC_009438.1	Shewanella putrefaciens CN-32	GI_19	4616664	4623271
NC_009438.1	Shewanella putrefaciens CN-32	GI_20	4623976	4646062
NC_008060.1	Burkholderia cenocepacia AU 1054 chromosome 1, complete sequence.	GI_0	316791	325161
NC_008060.1	Burkholderia cenocepacia AU 1054 chromosome 1, complete sequence.	GI_1	482774	492013
NC_008060.1	Burkholderia cenocepacia AU 1054 chromosome 1, complete sequence.	GI_2	831557	835887
NC_008060.1	Burkholderia cenocepacia AU 1054 chromosome 1, complete sequence.	GI_3	907851	912120
NC_008060.1	Burkholderia cenocepacia AU 1054 chromosome 1, complete sequence.	GI_4	917587	928471
NC_008060.1	Burkholderia cenocepacia AU 1054 chromosome 1, complete sequence.	GI_5	947244	951377
NC_008060.1	Burkholderia cenocepacia AU 1054 chromosome 1, complete sequence.	GI_6	965740	975388
NC_008060.1	Burkholderia cenocepacia AU 1054 chromosome 1, complete sequence.	GI_7	976793	981997
NC_008060.1	Burkholderia cenocepacia AU 1054 chromosome 1, complete sequence.	GI_8	982729	998390
NC_008060.1	Burkholderia cenocepacia AU 1054 chromosome 1, complete sequence.	GI_9	1030280	1035081
NC_008060.1	Burkholderia cenocepacia AU 1054 chromosome 1, complete sequence.	GI_10	1187481	1191727
NC_008060.1	Burkholderia cenocepacia AU 1054 chromosome 1, complete sequence.	GI_11	1191789	1201699
NC_008060.1	Burkholderia cenocepacia AU 1054 chromosome 1, complete sequence.	GI_12	1204460	1208594
NC_008060.1	Burkholderia cenocepacia AU 1054 chromosome 1, complete sequence.	GI_13	1307110	1311145
NC_008060.1	Burkholderia cenocepacia AU 1054 chromosome 1, complete sequence.	GI_14	1352805	1364666
NC_008060.1	Burkholderia cenocepacia AU 1054 chromosome 1, complete sequence.	GI_15	1365112	1369858
NC_008060.1	Burkholderia cenocepacia AU 1054 chromosome 1, complete sequence.	GI_16	1423049	1428117
NC_008060.1	Burkholderia cenocepacia AU 1054 chromosome 1, complete sequence.	GI_17	1428630	1461777
NC_008060.1	Burkholderia cenocepacia AU 1054 chromosome 1, complete sequence.	GI_18	1491646	1509548
NC_008060.1	Burkholderia cenocepacia AU 1054 chromosome 1, complete sequence.	GI_19	1521249	1529419
NC_008060.1	Burkholderia cenocepacia AU 1054 chromosome 1, complete sequence.	GI_20	1533107	1541019
NC_008060.1	Burkholderia cenocepacia AU 1054 chromosome 1, complete sequence.	GI_21	1550123	1571961
NC_008060.1	Burkholderia cenocepacia AU 1054 chromosome 1, complete sequence.	GI_22	1586748	1606893
NC_008060.1	Burkholderia cenocepacia AU 1054 chromosome 1, complete sequence.	GI_23	1612410	1654530
NC_008060.1	Burkholderia cenocepacia AU 1054 chromosome 1, complete sequence.	GI_24	1659111	1667389
NC_008060.1	Burkholderia cenocepacia AU 1054 chromosome 1, complete sequence.	GI_25	1671914	1724821
NC_008060.1	Burkholderia cenocepacia AU 1054 chromosome 1, complete sequence.	GI_26	1729554	1739259
NC_008060.1	Burkholderia cenocepacia AU 1054 chromosome 1, complete sequence.	GI_27	1739487	1745041
NC_008060.1	Burkholderia cenocepacia AU 1054 chromosome 1, complete sequence.	GI_28	1748933	1755645
NC_008060.1	Burkholderia cenocepacia AU 1054 chromosome 1, complete sequence.	GI_29	2285274	2291755
NC_008060.1	Burkholderia cenocepacia AU 1054 chromosome 1, complete sequence.	GI_30	2363785	2368236
NC_008060.1	Burkholderia cenocepacia AU 1054 chromosome 1, complete sequence.	GI_31	2368617	2372943
NC_008060.1	Burkholderia cenocepacia AU 1054 chromosome 1, complete sequence.	GI_32	2373051	2382179
NC_008060.1	Burkholderia cenocepacia AU 1054 chromosome 1, complete sequence.	GI_33	2576998	2587195
NC_008060.1	Burkholderia cenocepacia AU 1054 chromosome 1, complete sequence.	GI_34	2628030	2632677
NC_008060.1	Burkholderia cenocepacia AU 1054 chromosome 1, complete sequence.	GI_35	2773830	2781458
NC_008060.1	Burkholderia cenocepacia AU 1054 chromosome 1, complete sequence.	GI_36	2910398	2918339
NC_008060.1	Burkholderia cenocepacia AU 1054 chromosome 1, complete sequence.	GI_37	3086438	3091965
NC_008060.1	Burkholderia cenocepacia AU 1054 chromosome 1, complete sequence.	GI_38	3152681	3181310
NC_008060.1	Burkholderia cenocepacia AU 1054 chromosome 1, complete sequence.	GI_39	3181474	3193286
NC_010084.1	Burkholderia multivorans ATCC 17616 chromosome 1, complete sequence.	GI_0	384695	389165
NC_010084.1	Burkholderia multivorans ATCC 17616 chromosome 1, complete sequence.	GI_1	541398	558754
NC_010084.1	Burkholderia multivorans ATCC 17616 chromosome 1, complete sequence.	GI_2	671342	676616
NC_010084.1	Burkholderia multivorans ATCC 17616 chromosome 1, complete sequence.	GI_3	2012464	2018699
NC_010084.1	Burkholderia multivorans ATCC 17616 chromosome 1, complete sequence.	GI_4	2102596	2118036
NC_010084.1	Burkholderia multivorans ATCC 17616 chromosome 1, complete sequence.	GI_5	2124615	2138869
NC_010084.1	Burkholderia multivorans ATCC 17616 chromosome 1, complete sequence.	GI_6	2138923	2143693
NC_010084.1	Burkholderia multivorans ATCC 17616 chromosome 1, complete sequence.	GI_7	2143811	2147900
NC_010084.1	Burkholderia multivorans ATCC 17616 chromosome 1, complete sequence.	GI_8	2148014	2152843
NC_010084.1	Burkholderia multivorans ATCC 17616 chromosome 1, complete sequence.	GI_9	2159293	2164316
NC_010084.1	Burkholderia multivorans ATCC 17616 chromosome 1, complete sequence.	GI_10	2167385	2172494
NC_010084.1	Burkholderia multivorans ATCC 17616 chromosome 1, complete sequence.	GI_11	2176900	2183757
NC_010084.1	Burkholderia multivorans ATCC 17616 chromosome 1, complete sequence.	GI_12	2259649	2264775
NC_010084.1	Burkholderia multivorans ATCC 17616 chromosome 1, complete sequence.	GI_13	2483857	2500595
NC_010084.1	Burkholderia multivorans ATCC 17616 chromosome 1, complete sequence.	GI_14	2532556	2543040
NC_010084.1	Burkholderia multivorans ATCC 17616 chromosome 1, complete sequence.	GI_15	2830755	2853185
NC_010084.1	Burkholderia multivorans ATCC 17616 chromosome 1, complete sequence.	GI_16	3180875	3196577
NC_010084.1	Burkholderia multivorans ATCC 17616 chromosome 1, complete sequence.	GI_17	3211608	3216590
NC_010084.1	Burkholderia multivorans ATCC 17616 chromosome 1, complete sequence.	GI_18	3262468	3267822
NC_009782.1	Staphylococcus aureus subsp. aureus Mu3	GI_0	436006	464315
NC_002944.2	Mycobacterium avium subsp. paratuberculosis K-10	GI_0	881112	889493
NC_002944.2	Mycobacterium avium subsp. paratuberculosis K-10	GI_1	1877242	1886352
NC_002944.2	Mycobacterium avium subsp. paratuberculosis K-10	GI_2	2378866	2391945
NC_002944.2	Mycobacterium avium subsp. paratuberculosis K-10	GI_3	3600404	3614071
NC_002944.2	Mycobacterium avium subsp. paratuberculosis K-10	GI_4	4089481	4093798
NC_002944.2	Mycobacterium avium subsp. paratuberculosis K-10	GI_5	4146124	4159661
NC_002944.2	Mycobacterium avium subsp. paratuberculosis K-10	GI_6	4159963	4183561
NC_002944.2	Mycobacterium avium subsp. paratuberculosis K-10	GI_7	4191233	4197016
NC_002944.2	Mycobacterium avium subsp. paratuberculosis K-10	GI_8	4263028	4267860
NC_004368.1	Streptococcus agalactiae NEM316	GI_0	233927	240198
NC_004368.1	Streptococcus agalactiae NEM316	GI_1	411930	430713
NC_004368.1	Streptococcus agalactiae NEM316	GI_2	646036	652941
NC_004368.1	Streptococcus agalactiae NEM316	GI_3	740977	758894
NC_004368.1	Streptococcus agalactiae NEM316	GI_4	1013018	1033922
NC_004368.1	Streptococcus agalactiae NEM316	GI_5	1163554	1197455
NC_004368.1	Streptococcus agalactiae NEM316	GI_6	1382305	1421921
NC_010465.1	Yersinia pseudotuberculosis YPIII	GI_0	233091	256277
NC_010465.1	Yersinia pseudotuberculosis YPIII	GI_1	431177	448449
NC_010465.1	Yersinia pseudotuberculosis YPIII	GI_2	448572	460062
NC_010465.1	Yersinia pseudotuberculosis YPIII	GI_3	683851	690832
NC_010465.1	Yersinia pseudotuberculosis YPIII	GI_4	803426	825520
NC_010465.1	Yersinia pseudotuberculosis YPIII	GI_5	826660	857724
NC_010465.1	Yersinia pseudotuberculosis YPIII	GI_6	862099	885750
NC_010465.1	Yersinia pseudotuberculosis YPIII	GI_7	1017005	1024058
NC_010465.1	Yersinia pseudotuberculosis YPIII	GI_8	1026371	1038163
NC_010465.1	Yersinia pseudotuberculosis YPIII	GI_9	1332224	1338243
NC_010465.1	Yersinia pseudotuberculosis YPIII	GI_10	1352149	1372249
NC_010465.1	Yersinia pseudotuberculosis YPIII	GI_11	1438618	1445947
NC_010465.1	Yersinia pseudotuberculosis YPIII	GI_12	2178104	2182477
NC_010465.1	Yersinia pseudotuberculosis YPIII	GI_13	2507638	2519337
NC_010465.1	Yersinia pseudotuberculosis YPIII	GI_14	2545879	2564074
NC_010465.1	Yersinia pseudotuberculosis YPIII	GI_15	3198640	3206657
NC_010465.1	Yersinia pseudotuberculosis YPIII	GI_16	3402589	3423871
NC_010465.1	Yersinia pseudotuberculosis YPIII	GI_17	3427379	3445047
NC_010465.1	Yersinia pseudotuberculosis YPIII	GI_18	4139183	4144444
NC_005773.3	Pseudomonas syringae pv. phaseolicola 1448A	GI_0	109610	126085
NC_005773.3	Pseudomonas syringae pv. phaseolicola 1448A	GI_1	134022	138239
NC_005773.3	Pseudomonas syringae pv. phaseolicola 1448A	GI_2	186629	191162
NC_005773.3	Pseudomonas syringae pv. phaseolicola 1448A	GI_3	213733	222576
NC_005773.3	Pseudomonas syringae pv. phaseolicola 1448A	GI_4	715935	732174
NC_005773.3	Pseudomonas syringae pv. phaseolicola 1448A	GI_5	875702	881649
NC_005773.3	Pseudomonas syringae pv. phaseolicola 1448A	GI_6	881810	887140
NC_005773.3	Pseudomonas syringae pv. phaseolicola 1448A	GI_7	899932	925154
NC_005773.3	Pseudomonas syringae pv. phaseolicola 1448A	GI_8	925702	931334
NC_005773.3	Pseudomonas syringae pv. phaseolicola 1448A	GI_9	1138960	1149213
NC_005773.3	Pseudomonas syringae pv. phaseolicola 1448A	GI_10	1153347	1162428
NC_005773.3	Pseudomonas syringae pv. phaseolicola 1448A	GI_11	1174479	1182281
NC_005773.3	Pseudomonas syringae pv. phaseolicola 1448A	GI_12	1338155	1343285
NC_005773.3	Pseudomonas syringae pv. phaseolicola 1448A	GI_13	1687824	1698756
NC_005773.3	Pseudomonas syringae pv. phaseolicola 1448A	GI_14	1773784	1785607
NC_005773.3	Pseudomonas syringae pv. phaseolicola 1448A	GI_15	1870311	1874567
NC_005773.3	Pseudomonas syringae pv. phaseolicola 1448A	GI_16	2043480	2052950
NC_005773.3	Pseudomonas syringae pv. phaseolicola 1448A	GI_17	2138904	2143087
NC_005773.3	Pseudomonas syringae pv. phaseolicola 1448A	GI_18	2193046	2201270
NC_005773.3	Pseudomonas syringae pv. phaseolicola 1448A	GI_19	2527245	2536030
NC_005773.3	Pseudomonas syringae pv. phaseolicola 1448A	GI_20	2647363	2653134
NC_005773.3	Pseudomonas syringae pv. phaseolicola 1448A	GI_21	2900977	2925913
NC_005773.3	Pseudomonas syringae pv. phaseolicola 1448A	GI_22	3129483	3148616
NC_005773.3	Pseudomonas syringae pv. phaseolicola 1448A	GI_23	3164351	3172955
NC_005773.3	Pseudomonas syringae pv. phaseolicola 1448A	GI_24	3173300	3179048
NC_005773.3	Pseudomonas syringae pv. phaseolicola 1448A	GI_25	3183037	3214629
NC_005773.3	Pseudomonas syringae pv. phaseolicola 1448A	GI_26	3219047	3242361
NC_005773.3	Pseudomonas syringae pv. phaseolicola 1448A	GI_27	3263526	3269037
NC_005773.3	Pseudomonas syringae pv. phaseolicola 1448A	GI_28	3358613	3372818
NC_005773.3	Pseudomonas syringae pv. phaseolicola 1448A	GI_29	4296400	4312352
NC_005773.3	Pseudomonas syringae pv. phaseolicola 1448A	GI_30	4804726	4814224
NC_005773.3	Pseudomonas syringae pv. phaseolicola 1448A	GI_31	4815881	4819948
NC_005773.3	Pseudomonas syringae pv. phaseolicola 1448A	GI_32	4912481	4934295
NC_005773.3	Pseudomonas syringae pv. phaseolicola 1448A	GI_33	5158726	5163442
NC_005773.3	Pseudomonas syringae pv. phaseolicola 1448A	GI_34	5172263	5199466
NC_005773.3	Pseudomonas syringae pv. phaseolicola 1448A	GI_35	5319317	5323388
NC_005773.3	Pseudomonas syringae pv. phaseolicola 1448A	GI_36	5623010	5652514
NC_005773.3	Pseudomonas syringae pv. phaseolicola 1448A	GI_37	5735133	5742659
NC_005773.3	Pseudomonas syringae pv. phaseolicola 1448A	GI_38	5742781	5748616
NC_005773.3	Pseudomonas syringae pv. phaseolicola 1448A	GI_39	5898554	5906159
