# Supplementary material for: Improved genomic island predictions with IslandPath-DIMOB
Source: Bioinformatics. 2018 Feb 23;34(13):2161–7. doi: 10.1093/bioinformatics/bty095 (PMC6022643; doi:10.1093/bioinformatics/bty095)
Supplement: Supplementary Data [file bty095_supp.zip › bty095-suppl_data/SupTable2.xlsx]

## Sheet: SupTable2
Accession	Organism	Neg_ID	Start	End
NC_009665.1	Shewanella baltica OS185	negative_1_1	245905	259554
NC_009665.1	Shewanella baltica OS185	negative_1_2	455187	467238
NC_009665.1	Shewanella baltica OS185	negative_1_3	1745007	1755025
NC_009665.1	Shewanella baltica OS185	negative_1_4	1798225	1813323
NC_009665.1	Shewanella baltica OS185	negative_1_5	1925575	1934987
NC_009665.1	Shewanella baltica OS185	negative_1_6	2990872	3001784
NC_009665.1	Shewanella baltica OS185	negative_1_7	5213182	5222929
NC_007606.1	Shigella dysenteriae Sd197	negative_2_1	86389	96115
NC_007606.1	Shigella dysenteriae Sd197	negative_2_2	109768	131794
NC_007606.1	Shigella dysenteriae Sd197	negative_2_3	140708	149732
NC_007606.1	Shigella dysenteriae Sd197	negative_2_4	185628	209848
NC_007606.1	Shigella dysenteriae Sd197	negative_2_5	284319	293622
NC_007606.1	Shigella dysenteriae Sd197	negative_2_6	443427	452038
NC_007606.1	Shigella dysenteriae Sd197	negative_2_7	561214	581478
NC_007606.1	Shigella dysenteriae Sd197	negative_2_8	620922	632325
NC_007606.1	Shigella dysenteriae Sd197	negative_2_9	644057	653258
NC_007606.1	Shigella dysenteriae Sd197	negative_2_10	841483	850982
NC_007606.1	Shigella dysenteriae Sd197	negative_2_11	1237353	1245604
NC_007606.1	Shigella dysenteriae Sd197	negative_2_12	1685255	1694485
NC_007606.1	Shigella dysenteriae Sd197	negative_2_13	1859881	1873287
NC_007606.1	Shigella dysenteriae Sd197	negative_2_14	2122395	2142183
NC_007606.1	Shigella dysenteriae Sd197	negative_2_15	2166906	2175933
NC_007606.1	Shigella dysenteriae Sd197	negative_2_16	2269734	2296997
NC_007606.1	Shigella dysenteriae Sd197	negative_2_17	2309209	2319883
NC_007606.1	Shigella dysenteriae Sd197	negative_2_18	2320477	2329324
NC_007606.1	Shigella dysenteriae Sd197	negative_2_19	2517890	2527703
NC_007606.1	Shigella dysenteriae Sd197	negative_2_20	2808289	2816803
NC_007606.1	Shigella dysenteriae Sd197	negative_2_21	2896274	2906057
NC_007606.1	Shigella dysenteriae Sd197	negative_2_22	2951080	2959716
NC_007606.1	Shigella dysenteriae Sd197	negative_2_23	3090207	3109061
NC_007606.1	Shigella dysenteriae Sd197	negative_2_24	3121840	3132583
NC_007606.1	Shigella dysenteriae Sd197	negative_2_25	3220464	3235795
NC_007606.1	Shigella dysenteriae Sd197	negative_2_26	3250270	3260790
NC_007606.1	Shigella dysenteriae Sd197	negative_2_27	3409508	3427341
NC_007606.1	Shigella dysenteriae Sd197	negative_2_28	3469081	3483564
NC_007606.1	Shigella dysenteriae Sd197	negative_2_29	3599200	3609198
NC_007606.1	Shigella dysenteriae Sd197	negative_2_30	3635953	3644912
NC_007606.1	Shigella dysenteriae Sd197	negative_2_31	3690921	3699885
NC_007606.1	Shigella dysenteriae Sd197	negative_2_32	3738358	3751096
NC_007606.1	Shigella dysenteriae Sd197	negative_2_33	4129542	4139395
NC_006350.1	Burkholderia pseudomallei K96243 chromosome 1, complete sequence.	negative_3_1	1054519	1070439
NC_006350.1	Burkholderia pseudomallei K96243 chromosome 1, complete sequence.	negative_3_2	1073326	1083040
NC_006350.1	Burkholderia pseudomallei K96243 chromosome 1, complete sequence.	negative_3_3	1141236	1153943
NC_006350.1	Burkholderia pseudomallei K96243 chromosome 1, complete sequence.	negative_3_4	1177158	1187010
NC_006350.1	Burkholderia pseudomallei K96243 chromosome 1, complete sequence.	negative_3_5	1232050	1241877
NC_006350.1	Burkholderia pseudomallei K96243 chromosome 1, complete sequence.	negative_3_6	1273187	1290685
NC_006350.1	Burkholderia pseudomallei K96243 chromosome 1, complete sequence.	negative_3_7	1337697	1347509
NC_006350.1	Burkholderia pseudomallei K96243 chromosome 1, complete sequence.	negative_3_8	1348195	1358533
NC_006350.1	Burkholderia pseudomallei K96243 chromosome 1, complete sequence.	negative_3_9	1376493	1389477
NC_006350.1	Burkholderia pseudomallei K96243 chromosome 1, complete sequence.	negative_3_10	1390057	1412580
NC_006350.1	Burkholderia pseudomallei K96243 chromosome 1, complete sequence.	negative_3_11	1421407	1430938
NC_006350.1	Burkholderia pseudomallei K96243 chromosome 1, complete sequence.	negative_3_12	1574578	1598640
NC_006350.1	Burkholderia pseudomallei K96243 chromosome 1, complete sequence.	negative_3_13	2173460	2182622
NC_006350.1	Burkholderia pseudomallei K96243 chromosome 1, complete sequence.	negative_3_14	2189208	2198874
NC_006350.1	Burkholderia pseudomallei K96243 chromosome 1, complete sequence.	negative_3_15	2251832	2263399
NC_006350.1	Burkholderia pseudomallei K96243 chromosome 1, complete sequence.	negative_3_16	2266174	2274891
NC_006350.1	Burkholderia pseudomallei K96243 chromosome 1, complete sequence.	negative_3_17	2281581	2294060
NC_006350.1	Burkholderia pseudomallei K96243 chromosome 1, complete sequence.	negative_3_18	2308926	2320810
NC_006350.1	Burkholderia pseudomallei K96243 chromosome 1, complete sequence.	negative_3_19	2909748	2920303
NC_006350.1	Burkholderia pseudomallei K96243 chromosome 1, complete sequence.	negative_3_20	2923390	2950119
NC_006350.1	Burkholderia pseudomallei K96243 chromosome 1, complete sequence.	negative_3_21	2958957	2971314
NC_006350.1	Burkholderia pseudomallei K96243 chromosome 1, complete sequence.	negative_3_22	3013452	3033338
NC_006350.1	Burkholderia pseudomallei K96243 chromosome 1, complete sequence.	negative_3_23	3033401	3042313
NC_006350.1	Burkholderia pseudomallei K96243 chromosome 1, complete sequence.	negative_3_24	3043520	3052049
NC_006350.1	Burkholderia pseudomallei K96243 chromosome 1, complete sequence.	negative_3_25	3128726	3137542
NC_006350.1	Burkholderia pseudomallei K96243 chromosome 1, complete sequence.	negative_3_26	3371022	3394815
NC_006350.1	Burkholderia pseudomallei K96243 chromosome 1, complete sequence.	negative_3_27	3428166	3438517
NC_006350.1	Burkholderia pseudomallei K96243 chromosome 1, complete sequence.	negative_3_28	3460475	3470795
NC_006350.1	Burkholderia pseudomallei K96243 chromosome 1, complete sequence.	negative_3_29	3506640	3518672
NC_006350.1	Burkholderia pseudomallei K96243 chromosome 1, complete sequence.	negative_3_30	3529165	3555208
NC_006350.1	Burkholderia pseudomallei K96243 chromosome 1, complete sequence.	negative_3_31	3560089	3577328
NC_006350.1	Burkholderia pseudomallei K96243 chromosome 1, complete sequence.	negative_3_32	3583583	3596915
NC_006350.1	Burkholderia pseudomallei K96243 chromosome 1, complete sequence.	negative_3_33	3597242	3619943
NC_006350.1	Burkholderia pseudomallei K96243 chromosome 1, complete sequence.	negative_3_34	3630883	3653285
NC_006350.1	Burkholderia pseudomallei K96243 chromosome 1, complete sequence.	negative_3_35	3724913	3745377
NC_006350.1	Burkholderia pseudomallei K96243 chromosome 1, complete sequence.	negative_3_36	3745775	3755529
NC_006350.1	Burkholderia pseudomallei K96243 chromosome 1, complete sequence.	negative_3_37	3783475	3811207
NC_006350.1	Burkholderia pseudomallei K96243 chromosome 1, complete sequence.	negative_3_38	3816117	3830111
NC_006350.1	Burkholderia pseudomallei K96243 chromosome 1, complete sequence.	negative_3_39	3838549	3854504
NC_006350.1	Burkholderia pseudomallei K96243 chromosome 1, complete sequence.	negative_3_40	3919662	3930793
NC_006350.1	Burkholderia pseudomallei K96243 chromosome 1, complete sequence.	negative_3_41	4020611	4030985
NC_006350.1	Burkholderia pseudomallei K96243 chromosome 1, complete sequence.	negative_3_42	4031295	4051668
NC_006350.1	Burkholderia pseudomallei K96243 chromosome 1, complete sequence.	negative_3_43	4062558	4074244
NC_006350.1	Burkholderia pseudomallei K96243 chromosome 1, complete sequence.	negative_3_44	8343	24591
NC_006350.1	Burkholderia pseudomallei K96243 chromosome 1, complete sequence.	negative_3_45	182054	198361
NC_006350.1	Burkholderia pseudomallei K96243 chromosome 1, complete sequence.	negative_3_46	210856	219288
NC_006350.1	Burkholderia pseudomallei K96243 chromosome 1, complete sequence.	negative_3_47	268856	278147
NC_006350.1	Burkholderia pseudomallei K96243 chromosome 1, complete sequence.	negative_3_48	281199	292296
NC_006350.1	Burkholderia pseudomallei K96243 chromosome 1, complete sequence.	negative_3_49	472381	487913
NC_006350.1	Burkholderia pseudomallei K96243 chromosome 1, complete sequence.	negative_3_50	488219	504187
NC_006350.1	Burkholderia pseudomallei K96243 chromosome 1, complete sequence.	negative_3_51	571039	580644
NC_006350.1	Burkholderia pseudomallei K96243 chromosome 1, complete sequence.	negative_3_52	581126	595728
NC_006350.1	Burkholderia pseudomallei K96243 chromosome 1, complete sequence.	negative_3_53	716154	733243
NC_006350.1	Burkholderia pseudomallei K96243 chromosome 1, complete sequence.	negative_3_54	742285	754677
NC_006350.1	Burkholderia pseudomallei K96243 chromosome 1, complete sequence.	negative_3_55	781938	791116
NC_006350.1	Burkholderia pseudomallei K96243 chromosome 1, complete sequence.	negative_3_56	898613	912197
NC_006350.1	Burkholderia pseudomallei K96243 chromosome 1, complete sequence.	negative_3_57	918466	933828
NC_006350.1	Burkholderia pseudomallei K96243 chromosome 1, complete sequence.	negative_3_58	941620	952699
NC_006350.1	Burkholderia pseudomallei K96243 chromosome 1, complete sequence.	negative_3_59	997522	1008983
NC_004431.1	Escherichia coli CFT073	negative_4_1	52353	61368
NC_004431.1	Escherichia coli CFT073	negative_4_2	82685	92559
NC_004431.1	Escherichia coli CFT073	negative_4_3	99713	111380
NC_004431.1	Escherichia coli CFT073	negative_4_4	116786	125276
NC_004431.1	Escherichia coli CFT073	negative_4_5	183941	192648
NC_004431.1	Escherichia coli CFT073	negative_4_6	195410	219617
NC_004431.1	Escherichia coli CFT073	negative_4_7	526011	537071
NC_004431.1	Escherichia coli CFT073	negative_4_8	726985	738705
NC_004431.1	Escherichia coli CFT073	negative_4_9	761789	770077
NC_004431.1	Escherichia coli CFT073	negative_4_10	779568	791375
NC_004431.1	Escherichia coli CFT073	negative_4_11	794099	803323
NC_004431.1	Escherichia coli CFT073	negative_4_12	980356	994965
NC_004431.1	Escherichia coli CFT073	negative_4_13	1011989	1031806
NC_004431.1	Escherichia coli CFT073	negative_4_14	1048677	1060607
NC_004431.1	Escherichia coli CFT073	negative_4_15	1514021	1522815
NC_004431.1	Escherichia coli CFT073	negative_4_16	1540105	1550730
NC_004431.1	Escherichia coli CFT073	negative_4_17	1866373	1875512
NC_004431.1	Escherichia coli CFT073	negative_4_18	1911834	1920711
NC_004431.1	Escherichia coli CFT073	negative_4_19	2082322	2091159
NC_004431.1	Escherichia coli CFT073	negative_4_20	2559849	2573365
NC_004431.1	Escherichia coli CFT073	negative_4_21	2660044	2668705
NC_004431.1	Escherichia coli CFT073	negative_4_22	2672500	2689703
NC_004431.1	Escherichia coli CFT073	negative_4_23	2690314	2699617
NC_004431.1	Escherichia coli CFT073	negative_4_24	2722225	2730956
NC_004431.1	Escherichia coli CFT073	negative_4_25	2793269	2802396
NC_004431.1	Escherichia coli CFT073	negative_4_26	2922933	2932124
NC_004431.1	Escherichia coli CFT073	negative_4_27	2952660	2961477
NC_004431.1	Escherichia coli CFT073	negative_4_28	3006823	3016352
NC_004431.1	Escherichia coli CFT073	negative_4_29	3331301	3340495
NC_004431.1	Escherichia coli CFT073	negative_4_30	3342121	3352742
NC_004431.1	Escherichia coli CFT073	negative_4_31	3379878	3389355
NC_004431.1	Escherichia coli CFT073	negative_4_32	3734391	3751983
NC_004431.1	Escherichia coli CFT073	negative_4_33	3764068	3774827
NC_004431.1	Escherichia coli CFT073	negative_4_34	3811974	3826853
NC_004431.1	Escherichia coli CFT073	negative_4_35	3869424	3884733
NC_004431.1	Escherichia coli CFT073	negative_4_36	3915902	3927744
NC_004431.1	Escherichia coli CFT073	negative_4_37	3938863	3956707
NC_004431.1	Escherichia coli CFT073	negative_4_38	3970888	3982414
NC_004431.1	Escherichia coli CFT073	negative_4_39	4000119	4008613
NC_004431.1	Escherichia coli CFT073	negative_4_40	4416535	4429270
NC_004431.1	Escherichia coli CFT073	negative_4_41	4449023	4460763
NC_004431.1	Escherichia coli CFT073	negative_4_42	4575389	4585433
NC_004431.1	Escherichia coli CFT073	negative_4_43	4707353	4721706
NC_004431.1	Escherichia coli CFT073	negative_4_44	5005175	5016035
NC_004431.1	Escherichia coli CFT073	negative_4_45	5195108	5210272
NC_003485.1	Streptococcus pyogenes MGAS8232	negative_5_1	16557	29749
NC_003485.1	Streptococcus pyogenes MGAS8232	negative_5_2	32991	45666
NC_003485.1	Streptococcus pyogenes MGAS8232	negative_5_3	54081	62820
NC_003485.1	Streptococcus pyogenes MGAS8232	negative_5_4	63460	79191
NC_003485.1	Streptococcus pyogenes MGAS8232	negative_5_5	87694	103161
NC_003485.1	Streptococcus pyogenes MGAS8232	negative_5_6	238404	248461
NC_003485.1	Streptococcus pyogenes MGAS8232	negative_5_7	993940	1010730
NC_003485.1	Streptococcus pyogenes MGAS8232	negative_5_8	1089331	1097855
NC_003485.1	Streptococcus pyogenes MGAS8232	negative_5_9	1572133	1585579
NC_003485.1	Streptococcus pyogenes MGAS8232	negative_5_10	1609197	1617572
NC_003485.1	Streptococcus pyogenes MGAS8232	negative_5_11	1814582	1829426
NC_003485.1	Streptococcus pyogenes MGAS8232	negative_5_12	1830257	1841880
NC_003485.1	Streptococcus pyogenes MGAS8232	negative_5_13	1855977	1871715
NC_008543.1	Burkholderia cenocepacia HI2424 chromosome 2, complete sequence.	negative_6_1	2102695	2115722
NC_008543.1	Burkholderia cenocepacia HI2424 chromosome 2, complete sequence.	negative_6_2	2194349	2202743
NC_008543.1	Burkholderia cenocepacia HI2424 chromosome 2, complete sequence.	negative_6_3	2349773	2364714
NC_008543.1	Burkholderia cenocepacia HI2424 chromosome 2, complete sequence.	negative_6_4	2374299	2402370
NC_008543.1	Burkholderia cenocepacia HI2424 chromosome 2, complete sequence.	negative_6_5	2423019	2435331
NC_008543.1	Burkholderia cenocepacia HI2424 chromosome 2, complete sequence.	negative_6_6	2440587	2448632
NC_008543.1	Burkholderia cenocepacia HI2424 chromosome 2, complete sequence.	negative_6_7	2615711	2637212
NC_008543.1	Burkholderia cenocepacia HI2424 chromosome 2, complete sequence.	negative_6_8	2640352	2663881
NC_008543.1	Burkholderia cenocepacia HI2424 chromosome 2, complete sequence.	negative_6_9	2799973	2811801
NC_008543.1	Burkholderia cenocepacia HI2424 chromosome 2, complete sequence.	negative_6_10	2859836	2876940
NC_008543.1	Burkholderia cenocepacia HI2424 chromosome 2, complete sequence.	negative_6_11	389692	400300
NC_008543.1	Burkholderia cenocepacia HI2424 chromosome 2, complete sequence.	negative_6_12	506819	515976
NC_008543.1	Burkholderia cenocepacia HI2424 chromosome 2, complete sequence.	negative_6_13	636996	649701
NC_008543.1	Burkholderia cenocepacia HI2424 chromosome 2, complete sequence.	negative_6_14	679349	697997
NC_008543.1	Burkholderia cenocepacia HI2424 chromosome 2, complete sequence.	negative_6_15	714262	731562
NC_008543.1	Burkholderia cenocepacia HI2424 chromosome 2, complete sequence.	negative_6_16	731747	753338
NC_008543.1	Burkholderia cenocepacia HI2424 chromosome 2, complete sequence.	negative_6_17	802118	820348
NC_008543.1	Burkholderia cenocepacia HI2424 chromosome 2, complete sequence.	negative_6_18	834645	848959
NC_008543.1	Burkholderia cenocepacia HI2424 chromosome 2, complete sequence.	negative_6_19	867103	880038
NC_008543.1	Burkholderia cenocepacia HI2424 chromosome 2, complete sequence.	negative_6_20	1010462	1019865
NC_008543.1	Burkholderia cenocepacia HI2424 chromosome 2, complete sequence.	negative_6_21	1026245	1035228
NC_008543.1	Burkholderia cenocepacia HI2424 chromosome 2, complete sequence.	negative_6_22	1073820	1083204
NC_008543.1	Burkholderia cenocepacia HI2424 chromosome 2, complete sequence.	negative_6_23	1132909	1145706
NC_008543.1	Burkholderia cenocepacia HI2424 chromosome 2, complete sequence.	negative_6_24	1159300	1170519
NC_008543.1	Burkholderia cenocepacia HI2424 chromosome 2, complete sequence.	negative_6_25	1185257	1196665
NC_008543.1	Burkholderia cenocepacia HI2424 chromosome 2, complete sequence.	negative_6_26	1288354	1301260
NC_008543.1	Burkholderia cenocepacia HI2424 chromosome 2, complete sequence.	negative_6_27	1326600	1335143
NC_008543.1	Burkholderia cenocepacia HI2424 chromosome 2, complete sequence.	negative_6_28	1455047	1467741
NC_008543.1	Burkholderia cenocepacia HI2424 chromosome 2, complete sequence.	negative_6_29	1480823	1489994
NC_008543.1	Burkholderia cenocepacia HI2424 chromosome 2, complete sequence.	negative_6_30	1510570	1524478
NC_008543.1	Burkholderia cenocepacia HI2424 chromosome 2, complete sequence.	negative_6_31	1666154	1674669
NC_008543.1	Burkholderia cenocepacia HI2424 chromosome 2, complete sequence.	negative_6_32	1965807	1978253
NC_008543.1	Burkholderia cenocepacia HI2424 chromosome 2, complete sequence.	negative_6_33	2060285	2070524
NC_003997.3	Bacillus anthracis str. Ames	negative_7_1	373	82209
NC_003997.3	Bacillus anthracis str. Ames	negative_7_2	87059	150653
NC_003997.3	Bacillus anthracis str. Ames	negative_7_3	150804	159739
NC_003997.3	Bacillus anthracis str. Ames	negative_7_4	184497	192843
NC_003997.3	Bacillus anthracis str. Ames	negative_7_5	237606	260501
NC_003997.3	Bacillus anthracis str. Ames	negative_7_6	262457	272911
NC_003997.3	Bacillus anthracis str. Ames	negative_7_7	295230	307139
NC_003997.3	Bacillus anthracis str. Ames	negative_7_8	308550	319278
NC_003997.3	Bacillus anthracis str. Ames	negative_7_9	370323	380768
NC_003997.3	Bacillus anthracis str. Ames	negative_7_10	403991	415800
NC_003997.3	Bacillus anthracis str. Ames	negative_7_11	429240	438285
NC_003997.3	Bacillus anthracis str. Ames	negative_7_12	438792	447088
NC_003997.3	Bacillus anthracis str. Ames	negative_7_13	516081	531614
NC_003997.3	Bacillus anthracis str. Ames	negative_7_14	678080	688564
NC_003997.3	Bacillus anthracis str. Ames	negative_7_15	752259	770221
NC_003997.3	Bacillus anthracis str. Ames	negative_7_16	859071	871215
NC_003997.3	Bacillus anthracis str. Ames	negative_7_17	1110640	1119705
NC_003997.3	Bacillus anthracis str. Ames	negative_7_18	1119710	1128411
NC_003997.3	Bacillus anthracis str. Ames	negative_7_19	1138035	1146763
NC_003997.3	Bacillus anthracis str. Ames	negative_7_20	1146954	1177801
NC_003997.3	Bacillus anthracis str. Ames	negative_7_21	1252953	1266485
NC_003997.3	Bacillus anthracis str. Ames	negative_7_22	1266994	1276109
NC_003997.3	Bacillus anthracis str. Ames	negative_7_23	1276445	1285344
NC_003997.3	Bacillus anthracis str. Ames	negative_7_24	1315948	1325935
NC_003997.3	Bacillus anthracis str. Ames	negative_7_25	1339473	1376936
NC_003997.3	Bacillus anthracis str. Ames	negative_7_26	1387263	1395488
NC_003997.3	Bacillus anthracis str. Ames	negative_7_27	1404770	1454987
NC_003997.3	Bacillus anthracis str. Ames	negative_7_28	1471398	1480729
NC_003997.3	Bacillus anthracis str. Ames	negative_7_29	1497458	1507875
NC_003997.3	Bacillus anthracis str. Ames	negative_7_30	1565164	1573295
NC_003997.3	Bacillus anthracis str. Ames	negative_7_31	1580802	1594521
NC_003997.3	Bacillus anthracis str. Ames	negative_7_32	1607942	1617929
NC_003997.3	Bacillus anthracis str. Ames	negative_7_33	1918195	1928795
NC_003997.3	Bacillus anthracis str. Ames	negative_7_34	1929591	1940737
NC_003997.3	Bacillus anthracis str. Ames	negative_7_35	2087824	2102096
NC_003997.3	Bacillus anthracis str. Ames	negative_7_36	2137803	2149893
NC_003997.3	Bacillus anthracis str. Ames	negative_7_37	2182227	2197376
NC_003997.3	Bacillus anthracis str. Ames	negative_7_38	2203537	2218495
NC_003997.3	Bacillus anthracis str. Ames	negative_7_39	2369274	2378375
NC_003997.3	Bacillus anthracis str. Ames	negative_7_40	3362415	3377709
NC_003997.3	Bacillus anthracis str. Ames	negative_7_41	3575345	3590691
NC_003997.3	Bacillus anthracis str. Ames	negative_7_42	3591018	3607917
NC_003997.3	Bacillus anthracis str. Ames	negative_7_43	3615168	3692765
NC_003997.3	Bacillus anthracis str. Ames	negative_7_44	3699421	3745615
NC_003997.3	Bacillus anthracis str. Ames	negative_7_45	3789721	3800396
NC_003997.3	Bacillus anthracis str. Ames	negative_7_46	3801606	3854250
NC_003997.3	Bacillus anthracis str. Ames	negative_7_47	3859141	3873707
NC_003997.3	Bacillus anthracis str. Ames	negative_7_48	3888490	3929481
NC_003997.3	Bacillus anthracis str. Ames	negative_7_49	3929975	3946069
NC_003997.3	Bacillus anthracis str. Ames	negative_7_50	3951371	3970709
NC_003997.3	Bacillus anthracis str. Ames	negative_7_51	3971631	3981805
NC_003997.3	Bacillus anthracis str. Ames	negative_7_52	3993770	4007053
NC_003997.3	Bacillus anthracis str. Ames	negative_7_53	4008970	4030653
NC_003997.3	Bacillus anthracis str. Ames	negative_7_54	4045963	4058352
NC_003997.3	Bacillus anthracis str. Ames	negative_7_55	4068509	4121948
NC_003997.3	Bacillus anthracis str. Ames	negative_7_56	4121954	4150619
NC_003997.3	Bacillus anthracis str. Ames	negative_7_57	4185642	4205474
NC_003997.3	Bacillus anthracis str. Ames	negative_7_58	4211295	4221794
NC_003997.3	Bacillus anthracis str. Ames	negative_7_59	4231489	4240609
NC_003997.3	Bacillus anthracis str. Ames	negative_7_60	4241026	4259509
NC_003997.3	Bacillus anthracis str. Ames	negative_7_61	4266560	4275471
NC_003997.3	Bacillus anthracis str. Ames	negative_7_62	4276211	4285920
NC_003997.3	Bacillus anthracis str. Ames	negative_7_63	4316409	4326321
NC_003997.3	Bacillus anthracis str. Ames	negative_7_64	4374469	4383651
NC_003997.3	Bacillus anthracis str. Ames	negative_7_65	4383701	4404878
NC_003997.3	Bacillus anthracis str. Ames	negative_7_66	4405716	4419270
NC_003997.3	Bacillus anthracis str. Ames	negative_7_67	4429979	4439220
NC_003997.3	Bacillus anthracis str. Ames	negative_7_68	4491657	4508434
NC_003997.3	Bacillus anthracis str. Ames	negative_7_69	4627254	4638116
NC_003997.3	Bacillus anthracis str. Ames	negative_7_70	4638131	4647934
NC_003997.3	Bacillus anthracis str. Ames	negative_7_71	4657269	4674172
NC_003997.3	Bacillus anthracis str. Ames	negative_7_72	4751936	4763853
NC_003997.3	Bacillus anthracis str. Ames	negative_7_73	4858425	4867364
NC_003997.3	Bacillus anthracis str. Ames	negative_7_74	4867547	4884013
NC_003997.3	Bacillus anthracis str. Ames	negative_7_75	4900562	4914465
NC_003997.3	Bacillus anthracis str. Ames	negative_7_76	4955907	4969771
NC_003997.3	Bacillus anthracis str. Ames	negative_7_77	5014404	5031614
NC_003997.3	Bacillus anthracis str. Ames	negative_7_78	5034261	5049512
NC_003997.3	Bacillus anthracis str. Ames	negative_7_79	5051823	5076999
NC_003997.3	Bacillus anthracis str. Ames	negative_7_80	5099694	5111716
NC_003997.3	Bacillus anthracis str. Ames	negative_7_81	5111914	5120715
NC_003997.3	Bacillus anthracis str. Ames	negative_7_82	5170630	5182490
NC_003997.3	Bacillus anthracis str. Ames	negative_7_83	5199060	5227176
NC_010334.1	Shewanella halifaxensis HAW-EB4	negative_8_1	1294606	1303142
NC_010334.1	Shewanella halifaxensis HAW-EB4	negative_8_2	1312126	1325908
NC_010334.1	Shewanella halifaxensis HAW-EB4	negative_8_3	2056353	2066221
NC_010334.1	Shewanella halifaxensis HAW-EB4	negative_8_4	2853098	2863719
NC_010334.1	Shewanella halifaxensis HAW-EB4	negative_8_5	2988700	2998344
NC_010334.1	Shewanella halifaxensis HAW-EB4	negative_8_6	3227328	3236424
NC_010334.1	Shewanella halifaxensis HAW-EB4	negative_8_7	3355488	3365750
NC_010334.1	Shewanella halifaxensis HAW-EB4	negative_8_8	3616280	3626193
NC_010334.1	Shewanella halifaxensis HAW-EB4	negative_8_9	3824086	3833850
NC_010334.1	Shewanella halifaxensis HAW-EB4	negative_8_10	4960574	4973119
NC_010334.1	Shewanella halifaxensis HAW-EB4	negative_8_11	5006559	5047452
NC_010334.1	Shewanella halifaxensis HAW-EB4	negative_8_12	5047584	5057618
NC_010334.1	Shewanella halifaxensis HAW-EB4	negative_8_13	5206556	5217562
NC_004722.1	Bacillus cereus ATCC 14579	negative_9_1	247	82001
NC_004722.1	Bacillus cereus ATCC 14579	negative_9_2	92557	156307
NC_004722.1	Bacillus cereus ATCC 14579	negative_9_3	156458	165386
NC_004722.1	Bacillus cereus ATCC 14579	negative_9_4	181967	190324
NC_004722.1	Bacillus cereus ATCC 14579	negative_9_5	236524	259461
NC_004722.1	Bacillus cereus ATCC 14579	negative_9_6	298642	310582
NC_004722.1	Bacillus cereus ATCC 14579	negative_9_7	312295	323045
NC_004722.1	Bacillus cereus ATCC 14579	negative_9_8	374185	384394
NC_004722.1	Bacillus cereus ATCC 14579	negative_9_9	416913	428490
NC_004722.1	Bacillus cereus ATCC 14579	negative_9_10	442261	451349
NC_004722.1	Bacillus cereus ATCC 14579	negative_9_11	451877	460172
NC_004722.1	Bacillus cereus ATCC 14579	negative_9_12	493016	508786
NC_004722.1	Bacillus cereus ATCC 14579	negative_9_13	651774	661996
NC_004722.1	Bacillus cereus ATCC 14579	negative_9_14	729276	747238
NC_004722.1	Bacillus cereus ATCC 14579	negative_9_15	846170	858438
NC_004722.1	Bacillus cereus ATCC 14579	negative_9_16	3875634	3918258
NC_004722.1	Bacillus cereus ATCC 14579	negative_9_17	3919475	3972210
NC_004722.1	Bacillus cereus ATCC 14579	negative_9_18	3976993	3991539
NC_004722.1	Bacillus cereus ATCC 14579	negative_9_19	4005616	4047701
NC_004722.1	Bacillus cereus ATCC 14579	negative_9_20	4048895	4065060
NC_004722.1	Bacillus cereus ATCC 14579	negative_9_21	4070365	4089728
NC_004722.1	Bacillus cereus ATCC 14579	negative_9_22	4090620	4100797
NC_004722.1	Bacillus cereus ATCC 14579	negative_9_23	4118226	4131513
NC_004722.1	Bacillus cereus ATCC 14579	negative_9_24	4132495	4154167
NC_004722.1	Bacillus cereus ATCC 14579	negative_9_25	4171251	4183702
NC_004722.1	Bacillus cereus ATCC 14579	negative_9_26	4193944	4242453
NC_004722.1	Bacillus cereus ATCC 14579	negative_9_27	5383567	5411568
NC_004606.1	Streptococcus pyogenes SSI-1	negative_10_1	28649	39782
NC_004606.1	Streptococcus pyogenes SSI-1	negative_10_2	48315	73300
NC_004606.1	Streptococcus pyogenes SSI-1	negative_10_3	84257	104966
NC_004606.1	Streptococcus pyogenes SSI-1	negative_10_4	230500	242089
NC_004606.1	Streptococcus pyogenes SSI-1	negative_10_5	1038433	1050104
NC_004606.1	Streptococcus pyogenes SSI-1	negative_10_6	1060580	1077371
NC_004606.1	Streptococcus pyogenes SSI-1	negative_10_7	1814697	1829370
NC_004606.1	Streptococcus pyogenes SSI-1	negative_10_8	1830372	1842601
NC_004606.1	Streptococcus pyogenes SSI-1	negative_10_9	1862189	1870792
NC_010322.1	Pseudomonas putida GB-1	negative_11_1	493057	505725
NC_010322.1	Pseudomonas putida GB-1	negative_11_2	551503	584368
NC_010322.1	Pseudomonas putida GB-1	negative_11_3	740811	748965
NC_010322.1	Pseudomonas putida GB-1	negative_11_4	1014119	1024734
NC_010322.1	Pseudomonas putida GB-1	negative_11_5	1096885	1108953
NC_010322.1	Pseudomonas putida GB-1	negative_11_6	1303292	1315878
NC_010322.1	Pseudomonas putida GB-1	negative_11_7	1315952	1327409
NC_010322.1	Pseudomonas putida GB-1	negative_11_8	1665738	1678191
NC_010322.1	Pseudomonas putida GB-1	negative_11_9	4106271	4118567
NC_010322.1	Pseudomonas putida GB-1	negative_11_10	4346753	4359428
NC_010322.1	Pseudomonas putida GB-1	negative_11_11	4691932	4703466
NC_010322.1	Pseudomonas putida GB-1	negative_11_12	5042313	5066308
NC_010322.1	Pseudomonas putida GB-1	negative_11_13	5260515	5272309
NC_010322.1	Pseudomonas putida GB-1	negative_11_14	5640671	5649701
NC_010322.1	Pseudomonas putida GB-1	negative_11_15	5732563	5748489
NC_010322.1	Pseudomonas putida GB-1	negative_11_16	6059552	6069237
NC_007384.1	Shigella sonnei Ss046	negative_12_1	73797	86245
NC_007384.1	Shigella sonnei Ss046	negative_12_2	87408	97629
NC_007384.1	Shigella sonnei Ss046	negative_12_3	98449	120484
NC_007384.1	Shigella sonnei Ss046	negative_12_4	121019	129364
NC_007384.1	Shigella sonnei Ss046	negative_12_5	129405	138624
NC_007384.1	Shigella sonnei Ss046	negative_12_6	178923	187388
NC_007384.1	Shigella sonnei Ss046	negative_12_7	200319	224525
NC_007384.1	Shigella sonnei Ss046	negative_12_8	440883	451142
NC_007384.1	Shigella sonnei Ss046	negative_12_9	471126	482083
NC_007384.1	Shigella sonnei Ss046	negative_12_10	652938	661778
NC_007384.1	Shigella sonnei Ss046	negative_12_11	662381	673056
NC_007384.1	Shigella sonnei Ss046	negative_12_12	714086	725489
NC_007384.1	Shigella sonnei Ss046	negative_12_13	731861	741188
NC_007384.1	Shigella sonnei Ss046	negative_12_14	832142	841134
NC_007384.1	Shigella sonnei Ss046	negative_12_15	939980	953508
NC_007384.1	Shigella sonnei Ss046	negative_12_16	976732	996530
NC_007384.1	Shigella sonnei Ss046	negative_12_17	1187968	1201305
NC_007384.1	Shigella sonnei Ss046	negative_12_18	1412219	1421416
NC_007384.1	Shigella sonnei Ss046	negative_12_19	1598862	1607501
NC_007384.1	Shigella sonnei Ss046	negative_12_20	1965249	1973492
NC_007384.1	Shigella sonnei Ss046	negative_12_21	2029785	2039703
NC_007384.1	Shigella sonnei Ss046	negative_12_22	2226387	2236855
NC_007384.1	Shigella sonnei Ss046	negative_12_23	2346088	2355556
NC_007384.1	Shigella sonnei Ss046	negative_12_24	2460994	2488236
NC_007384.1	Shigella sonnei Ss046	negative_12_25	2500472	2508915
NC_007384.1	Shigella sonnei Ss046	negative_12_26	2757374	2767479
NC_007384.1	Shigella sonnei Ss046	negative_12_27	3091268	3100568
NC_007384.1	Shigella sonnei Ss046	negative_12_28	3118812	3129790
NC_007384.1	Shigella sonnei Ss046	negative_12_29	3204134	3213226
NC_007384.1	Shigella sonnei Ss046	negative_12_30	3215973	3226893
NC_007384.1	Shigella sonnei Ss046	negative_12_31	3255597	3265820
NC_007384.1	Shigella sonnei Ss046	negative_12_32	3476308	3495288
NC_007384.1	Shigella sonnei Ss046	negative_12_33	3509600	3519744
NC_007384.1	Shigella sonnei Ss046	negative_12_34	3608541	3626155
NC_007384.1	Shigella sonnei Ss046	negative_12_35	3645201	3655789
NC_007384.1	Shigella sonnei Ss046	negative_12_36	3679701	3693452
NC_007384.1	Shigella sonnei Ss046	negative_12_37	3877144	3885917
NC_007384.1	Shigella sonnei Ss046	negative_12_38	4084155	4096968
NC_007384.1	Shigella sonnei Ss046	negative_12_39	4173455	4184505
NC_007384.1	Shigella sonnei Ss046	negative_12_40	4232807	4241766
NC_007384.1	Shigella sonnei Ss046	negative_12_41	4261996	4276839
NC_007384.1	Shigella sonnei Ss046	negative_12_42	4333215	4341308
NC_007384.1	Shigella sonnei Ss046	negative_12_43	4394236	4408738
NC_007384.1	Shigella sonnei Ss046	negative_12_44	4618909	4631134
NC_008819.1	Prochlorococcus marinus str. NATL1A	negative_13_1	4593	25702
NC_008819.1	Prochlorococcus marinus str. NATL1A	negative_13_2	145817	157255
NC_008819.1	Prochlorococcus marinus str. NATL1A	negative_13_3	198860	208739
NC_008819.1	Prochlorococcus marinus str. NATL1A	negative_13_4	253455	273245
NC_008819.1	Prochlorococcus marinus str. NATL1A	negative_13_5	327282	338109
NC_008819.1	Prochlorococcus marinus str. NATL1A	negative_13_6	338567	351490
NC_008819.1	Prochlorococcus marinus str. NATL1A	negative_13_7	377578	391757
NC_008819.1	Prochlorococcus marinus str. NATL1A	negative_13_8	451744	463076
NC_008819.1	Prochlorococcus marinus str. NATL1A	negative_13_9	463080	473984
NC_008819.1	Prochlorococcus marinus str. NATL1A	negative_13_10	552663	563471
NC_008819.1	Prochlorococcus marinus str. NATL1A	negative_13_11	1231928	1251601
NC_008819.1	Prochlorococcus marinus str. NATL1A	negative_13_12	1373236	1381749
NC_008819.1	Prochlorococcus marinus str. NATL1A	negative_13_13	1413822	1422962
NC_008819.1	Prochlorococcus marinus str. NATL1A	negative_13_14	1428811	1439167
NC_008819.1	Prochlorococcus marinus str. NATL1A	negative_13_15	1441351	1449899
NC_008819.1	Prochlorococcus marinus str. NATL1A	negative_13_16	1516642	1527818
NC_008819.1	Prochlorococcus marinus str. NATL1A	negative_13_17	1539998	1550147
NC_008819.1	Prochlorococcus marinus str. NATL1A	negative_13_18	1596774	1618338
NC_008819.1	Prochlorococcus marinus str. NATL1A	negative_13_19	1634177	1648723
NC_008819.1	Prochlorococcus marinus str. NATL1A	negative_13_20	1691621	1710960
NC_008819.1	Prochlorococcus marinus str. NATL1A	negative_13_21	1717451	1727228
NC_008819.1	Prochlorococcus marinus str. NATL1A	negative_13_22	1775277	1784970
NC_008819.1	Prochlorococcus marinus str. NATL1A	negative_13_23	1789119	1797959
NC_008819.1	Prochlorococcus marinus str. NATL1A	negative_13_24	1800117	1808606
NC_004631.1	Salmonella enterica subsp. enterica serovar Typhi Ty2	negative_14_1	100529	109022
NC_004631.1	Salmonella enterica subsp. enterica serovar Typhi Ty2	negative_14_2	118645	130421
NC_004631.1	Salmonella enterica subsp. enterica serovar Typhi Ty2	negative_14_3	130468	140783
NC_004631.1	Salmonella enterica subsp. enterica serovar Typhi Ty2	negative_14_4	140821	163056
NC_004631.1	Salmonella enterica subsp. enterica serovar Typhi Ty2	negative_14_5	246471	270876
NC_004631.1	Salmonella enterica subsp. enterica serovar Typhi Ty2	negative_14_6	325473	335033
NC_004631.1	Salmonella enterica subsp. enterica serovar Typhi Ty2	negative_14_7	355493	365397
NC_004631.1	Salmonella enterica subsp. enterica serovar Typhi Ty2	negative_14_8	380010	388680
NC_004631.1	Salmonella enterica subsp. enterica serovar Typhi Ty2	negative_14_9	552362	561078
NC_004631.1	Salmonella enterica subsp. enterica serovar Typhi Ty2	negative_14_10	564910	575366
NC_004631.1	Salmonella enterica subsp. enterica serovar Typhi Ty2	negative_14_11	598175	625333
NC_004631.1	Salmonella enterica subsp. enterica serovar Typhi Ty2	negative_14_12	711564	720857
NC_004631.1	Salmonella enterica subsp. enterica serovar Typhi Ty2	negative_14_13	1681073	1692235
NC_004631.1	Salmonella enterica subsp. enterica serovar Typhi Ty2	negative_14_14	1711361	1721343
NC_004631.1	Salmonella enterica subsp. enterica serovar Typhi Ty2	negative_14_15	1985814	2002599
NC_004631.1	Salmonella enterica subsp. enterica serovar Typhi Ty2	negative_14_16	2024583	2040252
NC_004631.1	Salmonella enterica subsp. enterica serovar Typhi Ty2	negative_14_17	2072436	2081144
NC_004631.1	Salmonella enterica subsp. enterica serovar Typhi Ty2	negative_14_18	2187540	2196803
NC_004631.1	Salmonella enterica subsp. enterica serovar Typhi Ty2	negative_14_19	2198430	2210144
NC_004631.1	Salmonella enterica subsp. enterica serovar Typhi Ty2	negative_14_20	2259723	2277904
NC_004631.1	Salmonella enterica subsp. enterica serovar Typhi Ty2	negative_14_21	2335848	2345086
NC_004631.1	Salmonella enterica subsp. enterica serovar Typhi Ty2	negative_14_22	2450361	2461277
NC_004631.1	Salmonella enterica subsp. enterica serovar Typhi Ty2	negative_14_23	2477388	2490354
NC_004631.1	Salmonella enterica subsp. enterica serovar Typhi Ty2	negative_14_24	2986743	2995262
NC_004631.1	Salmonella enterica subsp. enterica serovar Typhi Ty2	negative_14_25	3047236	3057284
NC_004631.1	Salmonella enterica subsp. enterica serovar Typhi Ty2	negative_14_26	3060154	3071247
NC_004631.1	Salmonella enterica subsp. enterica serovar Typhi Ty2	negative_14_27	3090107	3100932
NC_004631.1	Salmonella enterica subsp. enterica serovar Typhi Ty2	negative_14_28	3187368	3197107
NC_004631.1	Salmonella enterica subsp. enterica serovar Typhi Ty2	negative_14_29	3286082	3299946
NC_004631.1	Salmonella enterica subsp. enterica serovar Typhi Ty2	negative_14_30	3310203	3321051
NC_004631.1	Salmonella enterica subsp. enterica serovar Typhi Ty2	negative_14_31	3422260	3431363
NC_004631.1	Salmonella enterica subsp. enterica serovar Typhi Ty2	negative_14_32	3465254	3473632
NC_004631.1	Salmonella enterica subsp. enterica serovar Typhi Ty2	negative_14_33	3475612	3484938
NC_004631.1	Salmonella enterica subsp. enterica serovar Typhi Ty2	negative_14_34	3550816	3560581
NC_004631.1	Salmonella enterica subsp. enterica serovar Typhi Ty2	negative_14_35	3562609	3577128
NC_004631.1	Salmonella enterica subsp. enterica serovar Typhi Ty2	negative_14_36	3711963	3726112
NC_004631.1	Salmonella enterica subsp. enterica serovar Typhi Ty2	negative_14_37	3748325	3761245
NC_004631.1	Salmonella enterica subsp. enterica serovar Typhi Ty2	negative_14_38	4094957	4109882
NC_004631.1	Salmonella enterica subsp. enterica serovar Typhi Ty2	negative_14_39	4120498	4131662
NC_004631.1	Salmonella enterica subsp. enterica serovar Typhi Ty2	negative_14_40	4160870	4178820
NC_004631.1	Salmonella enterica subsp. enterica serovar Typhi Ty2	negative_14_41	4190986	4201491
NC_004631.1	Salmonella enterica subsp. enterica serovar Typhi Ty2	negative_14_42	4217534	4232835
NC_004631.1	Salmonella enterica subsp. enterica serovar Typhi Ty2	negative_14_43	4556013	4571550
NC_009801.1	Escherichia coli E24377A	negative_16_1	109263	121710
NC_009801.1	Escherichia coli E24377A	negative_16_2	174945	183634
NC_009801.1	Escherichia coli E24377A	negative_16_3	185997	210248
NC_009801.1	Escherichia coli E24377A	negative_16_4	487234	498292
NC_009801.1	Escherichia coli E24377A	negative_16_5	717604	733227
NC_009801.1	Escherichia coli E24377A	negative_16_6	742199	750906
NC_009801.1	Escherichia coli E24377A	negative_16_7	773385	784842
NC_009801.1	Escherichia coli E24377A	negative_16_8	791290	800548
NC_009801.1	Escherichia coli E24377A	negative_16_9	863916	876289
NC_009801.1	Escherichia coli E24377A	negative_16_10	975637	989138
NC_009801.1	Escherichia coli E24377A	negative_16_11	1026942	1052915
NC_009801.1	Escherichia coli E24377A	negative_16_12	1083405	1093508
NC_009801.1	Escherichia coli E24377A	negative_16_13	1365460	1376934
NC_009801.1	Escherichia coli E24377A	negative_16_14	1385469	1395665
NC_009801.1	Escherichia coli E24377A	negative_16_15	1459496	1469393
NC_009801.1	Escherichia coli E24377A	negative_16_16	1831683	1845263
NC_009801.1	Escherichia coli E24377A	negative_16_17	2058246	2067078
NC_009801.1	Escherichia coli E24377A	negative_16_18	2456152	2471117
NC_009801.1	Escherichia coli E24377A	negative_16_19	2548521	2557180
NC_009801.1	Escherichia coli E24377A	negative_16_20	2560435	2587556
NC_009801.1	Escherichia coli E24377A	negative_16_21	2599155	2608785
NC_009801.1	Escherichia coli E24377A	negative_16_22	2686199	2694333
NC_009801.1	Escherichia coli E24377A	negative_16_23	2786009	2795394
NC_009801.1	Escherichia coli E24377A	negative_16_24	2804229	2814181
NC_009801.1	Escherichia coli E24377A	negative_16_25	3298546	3308535
NC_009801.1	Escherichia coli E24377A	negative_16_26	3637771	3655654
NC_009801.1	Escherichia coli E24377A	negative_16_27	3718579	3733458
NC_009801.1	Escherichia coli E24377A	negative_16_28	3765554	3783170
NC_009801.1	Escherichia coli E24377A	negative_16_29	3799221	3811605
NC_009801.1	Escherichia coli E24377A	negative_16_30	3831741	3845331
NC_009801.1	Escherichia coli E24377A	negative_16_31	3881614	3893026
NC_009801.1	Escherichia coli E24377A	negative_16_32	4109618	4120991
NC_009801.1	Escherichia coli E24377A	negative_16_33	4237354	4258509
NC_009801.1	Escherichia coli E24377A	negative_16_34	4375112	4385113
NC_009801.1	Escherichia coli E24377A	negative_16_35	4446849	4454947
NC_009801.1	Escherichia coli E24377A	negative_16_36	4512131	4526926
NC_009801.1	Escherichia coli E24377A	negative_16_37	4724309	4740000
NC_009801.1	Escherichia coli E24377A	negative_16_38	4945464	4960667
NC_009801.1	Escherichia coli E24377A	negative_16_39	80538	90422
NC_009801.1	Escherichia coli E24377A	negative_16_40	97576	109247
NC_002758.2	Staphylococcus aureus subsp. aureus Mu50	negative_17_1	15564	24319
NC_002758.2	Staphylococcus aureus subsp. aureus Mu50	negative_17_2	537657	552103
NC_002758.2	Staphylococcus aureus subsp. aureus Mu50	negative_17_3	584301	617540
NC_002758.2	Staphylococcus aureus subsp. aureus Mu50	negative_17_4	837335	850569
NC_002758.2	Staphylococcus aureus subsp. aureus Mu50	negative_17_5	1116978	1127116
NC_002758.2	Staphylococcus aureus subsp. aureus Mu50	negative_17_6	1146638	1158175
NC_002758.2	Staphylococcus aureus subsp. aureus Mu50	negative_17_7	1196670	1206843
NC_002758.2	Staphylococcus aureus subsp. aureus Mu50	negative_17_8	1319598	1339307
NC_002758.2	Staphylococcus aureus subsp. aureus Mu50	negative_17_9	1574514	1585531
NC_002758.2	Staphylococcus aureus subsp. aureus Mu50	negative_17_10	1662078	1671006
NC_002758.2	Staphylococcus aureus subsp. aureus Mu50	negative_17_11	1687546	1697674
NC_002758.2	Staphylococcus aureus subsp. aureus Mu50	negative_17_12	1744755	1758782
NC_002758.2	Staphylococcus aureus subsp. aureus Mu50	negative_17_13	1782890	1792835
NC_002758.2	Staphylococcus aureus subsp. aureus Mu50	negative_17_14	2003940	2012452
NC_002758.2	Staphylococcus aureus subsp. aureus Mu50	negative_17_15	2044995	2053075
NC_002758.2	Staphylococcus aureus subsp. aureus Mu50	negative_17_16	2170958	2184954
NC_002758.2	Staphylococcus aureus subsp. aureus Mu50	negative_17_17	2231558	2243811
NC_002758.2	Staphylococcus aureus subsp. aureus Mu50	negative_17_18	2250761	2260110
NC_002758.2	Staphylococcus aureus subsp. aureus Mu50	negative_17_19	2364065	2379273
NC_008258.1	Shigella flexneri 5 str. 8401	negative_18_1	48709	57163
NC_008258.1	Shigella flexneri 5 str. 8401	negative_18_2	76358	86581
NC_008258.1	Shigella flexneri 5 str. 8401	negative_18_3	87399	109429
NC_008258.1	Shigella flexneri 5 str. 8401	negative_18_4	109964	118070
NC_008258.1	Shigella flexneri 5 str. 8401	negative_18_5	156179	164902
NC_008258.1	Shigella flexneri 5 str. 8401	negative_18_6	175715	200190
NC_008258.1	Shigella flexneri 5 str. 8401	negative_18_7	424828	437552
NC_008258.1	Shigella flexneri 5 str. 8401	negative_18_8	453113	464097
NC_008258.1	Shigella flexneri 5 str. 8401	negative_18_9	619725	628902
NC_008258.1	Shigella flexneri 5 str. 8401	negative_18_10	635353	646922
NC_008258.1	Shigella flexneri 5 str. 8401	negative_18_11	668495	676757
NC_008258.1	Shigella flexneri 5 str. 8401	negative_18_12	872583	881047
NC_008258.1	Shigella flexneri 5 str. 8401	negative_18_13	911692	925784
NC_008258.1	Shigella flexneri 5 str. 8401	negative_18_14	951756	971557
NC_008258.1	Shigella flexneri 5 str. 8401	negative_18_15	1152471	1165803
NC_008258.1	Shigella flexneri 5 str. 8401	negative_18_16	1270557	1278838
NC_008258.1	Shigella flexneri 5 str. 8401	negative_18_17	1285725	1294521
NC_008258.1	Shigella flexneri 5 str. 8401	negative_18_18	1305277	1315475
NC_008258.1	Shigella flexneri 5 str. 8401	negative_18_19	1335036	1345880
NC_008258.1	Shigella flexneri 5 str. 8401	negative_18_20	1682057	1690905
NC_008258.1	Shigella flexneri 5 str. 8401	negative_18_21	1895142	1903973
NC_008258.1	Shigella flexneri 5 str. 8401	negative_18_22	2034261	2043716
NC_008258.1	Shigella flexneri 5 str. 8401	negative_18_23	2284759	2299723
NC_008258.1	Shigella flexneri 5 str. 8401	negative_18_24	2380576	2388999
NC_008258.1	Shigella flexneri 5 str. 8401	negative_18_25	2390714	2417580
NC_008258.1	Shigella flexneri 5 str. 8401	negative_18_26	2430722	2441533
NC_008258.1	Shigella flexneri 5 str. 8401	negative_18_27	2442405	2451213
NC_008258.1	Shigella flexneri 5 str. 8401	negative_18_28	2621218	2630193
NC_008258.1	Shigella flexneri 5 str. 8401	negative_18_29	2635115	2644782
NC_008258.1	Shigella flexneri 5 str. 8401	negative_18_30	2669655	2679192
NC_008258.1	Shigella flexneri 5 str. 8401	negative_18_31	2958988	2967502
NC_008258.1	Shigella flexneri 5 str. 8401	negative_18_32	3006847	3016178
NC_008258.1	Shigella flexneri 5 str. 8401	negative_18_33	3018222	3029317
NC_008258.1	Shigella flexneri 5 str. 8401	negative_18_34	3060781	3070813
NC_008258.1	Shigella flexneri 5 str. 8401	negative_18_35	3260437	3274190
NC_008258.1	Shigella flexneri 5 str. 8401	negative_18_36	3286317	3297160
NC_008258.1	Shigella flexneri 5 str. 8401	negative_18_37	3336688	3348014
NC_008258.1	Shigella flexneri 5 str. 8401	negative_18_38	3384742	3399624
NC_008258.1	Shigella flexneri 5 str. 8401	negative_18_39	3443940	3461783
NC_008258.1	Shigella flexneri 5 str. 8401	negative_18_40	3791461	3800501
NC_008258.1	Shigella flexneri 5 str. 8401	negative_18_41	3802988	3811554
NC_008258.1	Shigella flexneri 5 str. 8401	negative_18_42	3816565	3826486
NC_008258.1	Shigella flexneri 5 str. 8401	negative_18_43	3848168	3860903
NC_008258.1	Shigella flexneri 5 str. 8401	negative_18_44	4003807	4011980
NC_008258.1	Shigella flexneri 5 str. 8401	negative_18_45	4166042	4180562
NC_008258.1	Shigella flexneri 5 str. 8401	negative_18_46	4180602	4190781
NC_008258.1	Shigella flexneri 5 str. 8401	negative_18_47	4469651	4480547
NC_008258.1	Shigella flexneri 5 str. 8401	negative_18_48	4546075	4555334
NC_009997.1	Shewanella baltica OS195	negative_19_1	230666	246330
NC_009997.1	Shewanella baltica OS195	negative_19_2	247283	262724
NC_009997.1	Shewanella baltica OS195	negative_19_3	446918	455896
NC_009997.1	Shewanella baltica OS195	negative_19_4	1455904	1465487
NC_009997.1	Shewanella baltica OS195	negative_19_5	1505124	1514586
NC_009997.1	Shewanella baltica OS195	negative_19_6	1962384	1971266
NC_009997.1	Shewanella baltica OS195	negative_19_7	3022408	3031459
NC_009997.1	Shewanella baltica OS195	negative_19_8	3109255	3118602
NC_009997.1	Shewanella baltica OS195	negative_19_9	3622468	3632206
NC_009997.1	Shewanella baltica OS195	negative_19_10	5330652	5340370
NC_005945.1	Bacillus anthracis str. Sterne	negative_20_1	374	82210
NC_005945.1	Bacillus anthracis str. Sterne	negative_20_2	87060	150654
NC_005945.1	Bacillus anthracis str. Sterne	negative_20_3	150805	159740
NC_005945.1	Bacillus anthracis str. Sterne	negative_20_4	184498	192844
NC_005945.1	Bacillus anthracis str. Sterne	negative_20_5	237619	260514
NC_005945.1	Bacillus anthracis str. Sterne	negative_20_6	262470	272924
NC_005945.1	Bacillus anthracis str. Sterne	negative_20_7	295243	307152
NC_005945.1	Bacillus anthracis str. Sterne	negative_20_8	308563	319291
NC_005945.1	Bacillus anthracis str. Sterne	negative_20_9	370336	380781
NC_005945.1	Bacillus anthracis str. Sterne	negative_20_10	404004	415884
NC_005945.1	Bacillus anthracis str. Sterne	negative_20_11	429283	438328
NC_005945.1	Bacillus anthracis str. Sterne	negative_20_12	438835	447131
NC_005945.1	Bacillus anthracis str. Sterne	negative_20_13	516124	531657
NC_005945.1	Bacillus anthracis str. Sterne	negative_20_14	677976	688460
NC_005945.1	Bacillus anthracis str. Sterne	negative_20_15	752155	770117
NC_005945.1	Bacillus anthracis str. Sterne	negative_20_16	858966	871110
NC_005945.1	Bacillus anthracis str. Sterne	negative_20_17	1110532	1119597
NC_005945.1	Bacillus anthracis str. Sterne	negative_20_18	1119602	1128303
NC_005945.1	Bacillus anthracis str. Sterne	negative_20_19	1137927	1146655
NC_005945.1	Bacillus anthracis str. Sterne	negative_20_20	1146846	1177815
NC_005945.1	Bacillus anthracis str. Sterne	negative_20_21	1253022	1266554
NC_005945.1	Bacillus anthracis str. Sterne	negative_20_22	1267063	1276178
NC_005945.1	Bacillus anthracis str. Sterne	negative_20_23	1276514	1285413
NC_005945.1	Bacillus anthracis str. Sterne	negative_20_24	1316017	1326004
NC_005945.1	Bacillus anthracis str. Sterne	negative_20_25	1339542	1377004
NC_005945.1	Bacillus anthracis str. Sterne	negative_20_26	1387332	1395557
NC_005945.1	Bacillus anthracis str. Sterne	negative_20_27	1404839	1455055
NC_005945.1	Bacillus anthracis str. Sterne	negative_20_28	1471475	1480806
NC_005945.1	Bacillus anthracis str. Sterne	negative_20_29	1497532	1507949
NC_005945.1	Bacillus anthracis str. Sterne	negative_20_30	1565239	1573370
NC_005945.1	Bacillus anthracis str. Sterne	negative_20_31	1580877	1594596
NC_005945.1	Bacillus anthracis str. Sterne	negative_20_32	1608017	1618004
NC_005945.1	Bacillus anthracis str. Sterne	negative_20_33	1918263	1928863
NC_005945.1	Bacillus anthracis str. Sterne	negative_20_34	1929659	1940805
NC_005945.1	Bacillus anthracis str. Sterne	negative_20_35	2087852	2102124
NC_005945.1	Bacillus anthracis str. Sterne	negative_20_36	2137831	2149921
NC_005945.1	Bacillus anthracis str. Sterne	negative_20_37	2182333	2197482
NC_005945.1	Bacillus anthracis str. Sterne	negative_20_38	2203643	2218601
NC_005945.1	Bacillus anthracis str. Sterne	negative_20_39	2369327	2378428
NC_005945.1	Bacillus anthracis str. Sterne	negative_20_40	3363109	3378403
NC_005945.1	Bacillus anthracis str. Sterne	negative_20_41	3576046	3591392
NC_005945.1	Bacillus anthracis str. Sterne	negative_20_42	3591719	3608612
NC_005945.1	Bacillus anthracis str. Sterne	negative_20_43	3615863	3693460
NC_005945.1	Bacillus anthracis str. Sterne	negative_20_44	3700116	3746115
NC_005945.1	Bacillus anthracis str. Sterne	negative_20_45	3790221	3800896
NC_005945.1	Bacillus anthracis str. Sterne	negative_20_46	3802106	3854750
NC_005945.1	Bacillus anthracis str. Sterne	negative_20_47	3859641	3874207
NC_005945.1	Bacillus anthracis str. Sterne	negative_20_48	3888990	3929980
NC_005945.1	Bacillus anthracis str. Sterne	negative_20_49	3930474	3946568
NC_005945.1	Bacillus anthracis str. Sterne	negative_20_50	3951870	3971208
NC_005945.1	Bacillus anthracis str. Sterne	negative_20_51	3972130	3982304
NC_005945.1	Bacillus anthracis str. Sterne	negative_20_52	3994269	4007552
NC_005945.1	Bacillus anthracis str. Sterne	negative_20_53	4009469	4031152
NC_005945.1	Bacillus anthracis str. Sterne	negative_20_54	4046463	4058852
NC_005945.1	Bacillus anthracis str. Sterne	negative_20_55	4069009	4122449
NC_005945.1	Bacillus anthracis str. Sterne	negative_20_56	4122455	4151121
NC_005945.1	Bacillus anthracis str. Sterne	negative_20_57	4186141	4205973
NC_005945.1	Bacillus anthracis str. Sterne	negative_20_58	4211794	4222293
NC_005945.1	Bacillus anthracis str. Sterne	negative_20_59	4231988	4241108
NC_005945.1	Bacillus anthracis str. Sterne	negative_20_60	4241525	4260008
NC_005945.1	Bacillus anthracis str. Sterne	negative_20_61	4267059	4275970
NC_005945.1	Bacillus anthracis str. Sterne	negative_20_62	4276710	4286419
NC_005945.1	Bacillus anthracis str. Sterne	negative_20_63	4316909	4326821
NC_005945.1	Bacillus anthracis str. Sterne	negative_20_64	4375158	4384340
NC_005945.1	Bacillus anthracis str. Sterne	negative_20_65	4384390	4405567
NC_005945.1	Bacillus anthracis str. Sterne	negative_20_66	4406405	4419959
NC_005945.1	Bacillus anthracis str. Sterne	negative_20_67	4430668	4439909
NC_005945.1	Bacillus anthracis str. Sterne	negative_20_68	4492346	4509123
NC_005945.1	Bacillus anthracis str. Sterne	negative_20_69	4628477	4639339
NC_005945.1	Bacillus anthracis str. Sterne	negative_20_70	4639354	4649157
NC_005945.1	Bacillus anthracis str. Sterne	negative_20_71	4658491	4675395
NC_005945.1	Bacillus anthracis str. Sterne	negative_20_72	4753271	4765188
NC_005945.1	Bacillus anthracis str. Sterne	negative_20_73	4859762	4868701
NC_005945.1	Bacillus anthracis str. Sterne	negative_20_74	4868884	4885350
NC_005945.1	Bacillus anthracis str. Sterne	negative_20_75	4901899	4915802
NC_005945.1	Bacillus anthracis str. Sterne	negative_20_76	4957244	4971108
NC_005945.1	Bacillus anthracis str. Sterne	negative_20_77	5015739	5032949
NC_005945.1	Bacillus anthracis str. Sterne	negative_20_78	5035596	5050847
NC_005945.1	Bacillus anthracis str. Sterne	negative_20_79	5053158	5078334
NC_005945.1	Bacillus anthracis str. Sterne	negative_20_80	5101065	5113087
NC_005945.1	Bacillus anthracis str. Sterne	negative_20_81	5113285	5122086
NC_005945.1	Bacillus anthracis str. Sterne	negative_20_82	5172001	5183861
NC_005945.1	Bacillus anthracis str. Sterne	negative_20_83	5200431	5228547
NC_009074.1	Burkholderia pseudomallei 668 chromosome I, complete sequence.	negative_22_1	1708468	1718268
NC_009074.1	Burkholderia pseudomallei 668 chromosome I, complete sequence.	negative_22_2	1727483	1736238
NC_009074.1	Burkholderia pseudomallei 668 chromosome I, complete sequence.	negative_22_3	1803495	1813176
NC_009074.1	Burkholderia pseudomallei 668 chromosome I, complete sequence.	negative_22_4	2724019	2733054
NC_009074.1	Burkholderia pseudomallei 668 chromosome I, complete sequence.	negative_22_5	2733738	2768014
NC_009074.1	Burkholderia pseudomallei 668 chromosome I, complete sequence.	negative_22_6	2769407	2780694
NC_009074.1	Burkholderia pseudomallei 668 chromosome I, complete sequence.	negative_22_7	2829660	2853452
NC_009074.1	Burkholderia pseudomallei 668 chromosome I, complete sequence.	negative_22_8	2940092	2948952
NC_009074.1	Burkholderia pseudomallei 668 chromosome I, complete sequence.	negative_22_9	3015548	3029383
NC_009074.1	Burkholderia pseudomallei 668 chromosome I, complete sequence.	negative_22_10	3050253	3060164
NC_009074.1	Burkholderia pseudomallei 668 chromosome I, complete sequence.	negative_22_11	3130143	3138353
NC_009074.1	Burkholderia pseudomallei 668 chromosome I, complete sequence.	negative_22_12	3209895	3227479
NC_009074.1	Burkholderia pseudomallei 668 chromosome I, complete sequence.	negative_22_13	3233274	3242589
NC_009074.1	Burkholderia pseudomallei 668 chromosome I, complete sequence.	negative_22_14	3260934	3271270
NC_009074.1	Burkholderia pseudomallei 668 chromosome I, complete sequence.	negative_22_15	3293024	3302718
NC_009074.1	Burkholderia pseudomallei 668 chromosome I, complete sequence.	negative_22_16	3339207	3348593
NC_009074.1	Burkholderia pseudomallei 668 chromosome I, complete sequence.	negative_22_17	3369929	3378411
NC_009074.1	Burkholderia pseudomallei 668 chromosome I, complete sequence.	negative_22_18	3392766	3414515
NC_009074.1	Burkholderia pseudomallei 668 chromosome I, complete sequence.	negative_22_19	3432619	3445960
NC_009074.1	Burkholderia pseudomallei 668 chromosome I, complete sequence.	negative_22_20	3446272	3470018
NC_009074.1	Burkholderia pseudomallei 668 chromosome I, complete sequence.	negative_22_21	3478942	3502371
NC_009074.1	Burkholderia pseudomallei 668 chromosome I, complete sequence.	negative_22_22	3574024	3604516
NC_009074.1	Burkholderia pseudomallei 668 chromosome I, complete sequence.	negative_22_23	3632807	3643474
NC_009074.1	Burkholderia pseudomallei 668 chromosome I, complete sequence.	negative_22_24	3643715	3660691
NC_009074.1	Burkholderia pseudomallei 668 chromosome I, complete sequence.	negative_22_25	3661028	3679536
NC_009074.1	Burkholderia pseudomallei 668 chromosome I, complete sequence.	negative_22_26	3694267	3703821
NC_009074.1	Burkholderia pseudomallei 668 chromosome I, complete sequence.	negative_22_27	3749404	3764761
NC_009074.1	Burkholderia pseudomallei 668 chromosome I, complete sequence.	negative_22_28	3864427	3880230
NC_009074.1	Burkholderia pseudomallei 668 chromosome I, complete sequence.	negative_22_29	3903073	3912649
NC_009074.1	Burkholderia pseudomallei 668 chromosome I, complete sequence.	negative_22_30	142150	153005
NC_009074.1	Burkholderia pseudomallei 668 chromosome I, complete sequence.	negative_22_31	153319	169570
NC_009074.1	Burkholderia pseudomallei 668 chromosome I, complete sequence.	negative_22_32	183734	192149
NC_009074.1	Burkholderia pseudomallei 668 chromosome I, complete sequence.	negative_22_33	242026	250836
NC_009074.1	Burkholderia pseudomallei 668 chromosome I, complete sequence.	negative_22_34	253888	266052
NC_009074.1	Burkholderia pseudomallei 668 chromosome I, complete sequence.	negative_22_35	436729	453200
NC_009074.1	Burkholderia pseudomallei 668 chromosome I, complete sequence.	negative_22_36	453627	469607
NC_009074.1	Burkholderia pseudomallei 668 chromosome I, complete sequence.	negative_22_37	536474	561143
NC_009074.1	Burkholderia pseudomallei 668 chromosome I, complete sequence.	negative_22_38	636254	653325
NC_009074.1	Burkholderia pseudomallei 668 chromosome I, complete sequence.	negative_22_39	662353	673113
NC_009074.1	Burkholderia pseudomallei 668 chromosome I, complete sequence.	negative_22_40	786201	799779
NC_009074.1	Burkholderia pseudomallei 668 chromosome I, complete sequence.	negative_22_41	805972	821432
NC_009074.1	Burkholderia pseudomallei 668 chromosome I, complete sequence.	negative_22_42	829583	838673
NC_009074.1	Burkholderia pseudomallei 668 chromosome I, complete sequence.	negative_22_43	883367	896885
NC_009074.1	Burkholderia pseudomallei 668 chromosome I, complete sequence.	negative_22_44	942756	960272
NC_009074.1	Burkholderia pseudomallei 668 chromosome I, complete sequence.	negative_22_45	961545	971444
NC_009074.1	Burkholderia pseudomallei 668 chromosome I, complete sequence.	negative_22_46	1007820	1016491
NC_009074.1	Burkholderia pseudomallei 668 chromosome I, complete sequence.	negative_22_47	1044291	1053799
NC_009074.1	Burkholderia pseudomallei 668 chromosome I, complete sequence.	negative_22_48	1140741	1151190
NC_009074.1	Burkholderia pseudomallei 668 chromosome I, complete sequence.	negative_22_49	1159180	1170349
NC_009074.1	Burkholderia pseudomallei 668 chromosome I, complete sequence.	negative_22_50	1201418	1211237
NC_009074.1	Burkholderia pseudomallei 668 chromosome I, complete sequence.	negative_22_51	1211886	1222161
NC_009074.1	Burkholderia pseudomallei 668 chromosome I, complete sequence.	negative_22_52	1240239	1276281
NC_009074.1	Burkholderia pseudomallei 668 chromosome I, complete sequence.	negative_22_53	1348661	1357945
NC_009074.1	Burkholderia pseudomallei 668 chromosome I, complete sequence.	negative_22_54	1436758	1451342
NC_009074.1	Burkholderia pseudomallei 668 chromosome I, complete sequence.	negative_22_55	1451743	1461108
NC_009074.1	Burkholderia pseudomallei 668 chromosome I, complete sequence.	negative_22_56	1645374	1655514
NC_009074.1	Burkholderia pseudomallei 668 chromosome I, complete sequence.	negative_22_57	1681301	1693186
NC_007946.1	Escherichia coli UTI89	negative_23_1	4222996	4231325
NC_007946.1	Escherichia coli UTI89	negative_23_2	4233806	4242842
NC_007946.1	Escherichia coli UTI89	negative_23_3	4336056	4346005
NC_007946.1	Escherichia coli UTI89	negative_23_4	4396173	4404267
NC_007946.1	Escherichia coli UTI89	negative_23_5	81291	113583
NC_007946.1	Escherichia coli UTI89	negative_23_6	114115	122460
NC_007946.1	Escherichia coli UTI89	negative_23_7	170670	179389
NC_007946.1	Escherichia coli UTI89	negative_23_8	190433	214438
NC_007946.1	Escherichia coli UTI89	negative_23_9	466178	478931
NC_007946.1	Escherichia coli UTI89	negative_23_10	493061	504030
NC_007946.1	Escherichia coli UTI89	negative_23_11	639999	651606
NC_007946.1	Escherichia coli UTI89	negative_23_12	702685	711301
NC_007946.1	Escherichia coli UTI89	negative_23_13	720819	732448
NC_007946.1	Escherichia coli UTI89	negative_23_14	735172	744358
NC_007946.1	Escherichia coli UTI89	negative_23_15	852368	860830
NC_007946.1	Escherichia coli UTI89	negative_23_16	896609	910050
NC_007946.1	Escherichia coli UTI89	negative_23_17	965535	991335
NC_007946.1	Escherichia coli UTI89	negative_23_18	1191641	1204977
NC_007946.1	Escherichia coli UTI89	negative_23_19	1336271	1344518
NC_007946.1	Escherichia coli UTI89	negative_23_20	1349467	1358265
NC_007946.1	Escherichia coli UTI89	negative_23_21	1447765	1459197
NC_007946.1	Escherichia coli UTI89	negative_23_22	1746108	1759590
NC_007946.1	Escherichia coli UTI89	negative_23_23	1921244	1932450
NC_007946.1	Escherichia coli UTI89	negative_23_24	1937896	1948707
NC_007946.1	Escherichia coli UTI89	negative_23_25	1957336	1966170
NC_007946.1	Escherichia coli UTI89	negative_23_26	2407911	2422876
NC_007946.1	Escherichia coli UTI89	negative_23_27	2510119	2518539
NC_007946.1	Escherichia coli UTI89	negative_23_28	2522190	2549051
NC_007946.1	Escherichia coli UTI89	negative_23_29	2560853	2571545
NC_007946.1	Escherichia coli UTI89	negative_23_30	2572798	2581747
NC_007946.1	Escherichia coli UTI89	negative_23_31	2783535	2792504
NC_007946.1	Escherichia coli UTI89	negative_23_32	2830825	2840362
NC_007946.1	Escherichia coli UTI89	negative_23_33	3141044	3150611
NC_007946.1	Escherichia coli UTI89	negative_23_34	3212994	3221967
NC_007946.1	Escherichia coli UTI89	negative_23_35	3223732	3238966
NC_007946.1	Escherichia coli UTI89	negative_23_36	3261574	3271721
NC_007946.1	Escherichia coli UTI89	negative_23_37	3524357	3538185
NC_007946.1	Escherichia coli UTI89	negative_23_38	3550266	3561012
NC_007946.1	Escherichia coli UTI89	negative_23_39	3653548	3671167
NC_007946.1	Escherichia coli UTI89	negative_23_40	3705706	3715738
NC_007946.1	Escherichia coli UTI89	negative_23_41	3715778	3728156
NC_007946.1	Escherichia coli UTI89	negative_23_42	3769722	3783326
NC_007946.1	Escherichia coli UTI89	negative_23_43	4054374	4063573
NC_007946.1	Escherichia coli UTI89	negative_23_44	4176370	4197480
NC_007946.1	Escherichia coli UTI89	negative_23_45	4207823	4217743
NC_004578.1	Pseudomonas syringae pv. tomato str. DC3000	negative_24_1	423485	432005
NC_004578.1	Pseudomonas syringae pv. tomato str. DC3000	negative_24_2	433373	442568
NC_004578.1	Pseudomonas syringae pv. tomato str. DC3000	negative_24_3	598162	615690
NC_004578.1	Pseudomonas syringae pv. tomato str. DC3000	negative_24_4	674760	705250
NC_004578.1	Pseudomonas syringae pv. tomato str. DC3000	negative_24_5	867320	876552
NC_004578.1	Pseudomonas syringae pv. tomato str. DC3000	negative_24_6	1040767	1052713
NC_004578.1	Pseudomonas syringae pv. tomato str. DC3000	negative_24_7	1234781	1244859
NC_004578.1	Pseudomonas syringae pv. tomato str. DC3000	negative_24_8	1351208	1368252
NC_004578.1	Pseudomonas syringae pv. tomato str. DC3000	negative_24_9	1410427	1421524
NC_004578.1	Pseudomonas syringae pv. tomato str. DC3000	negative_24_10	1559709	1576714
NC_004578.1	Pseudomonas syringae pv. tomato str. DC3000	negative_24_11	1611982	1621189
NC_004578.1	Pseudomonas syringae pv. tomato str. DC3000	negative_24_12	1648345	1656925
NC_004578.1	Pseudomonas syringae pv. tomato str. DC3000	negative_24_13	1660477	1668774
NC_004578.1	Pseudomonas syringae pv. tomato str. DC3000	negative_24_14	1688859	1698383
NC_004578.1	Pseudomonas syringae pv. tomato str. DC3000	negative_24_15	1698753	1707208
NC_004578.1	Pseudomonas syringae pv. tomato str. DC3000	negative_24_16	1707785	1716366
NC_004578.1	Pseudomonas syringae pv. tomato str. DC3000	negative_24_17	2160819	2174733
NC_004578.1	Pseudomonas syringae pv. tomato str. DC3000	negative_24_18	2310295	2319843
NC_004578.1	Pseudomonas syringae pv. tomato str. DC3000	negative_24_19	2414422	2427669
NC_004578.1	Pseudomonas syringae pv. tomato str. DC3000	negative_24_20	2508453	2520941
NC_004578.1	Pseudomonas syringae pv. tomato str. DC3000	negative_24_21	2524472	2533167
NC_004578.1	Pseudomonas syringae pv. tomato str. DC3000	negative_24_22	3804039	3818614
NC_004578.1	Pseudomonas syringae pv. tomato str. DC3000	negative_24_23	4118493	4132699
NC_004578.1	Pseudomonas syringae pv. tomato str. DC3000	negative_24_24	4189406	4199158
NC_004578.1	Pseudomonas syringae pv. tomato str. DC3000	negative_24_25	4494351	4502749
NC_004578.1	Pseudomonas syringae pv. tomato str. DC3000	negative_24_26	4968439	4980189
NC_004578.1	Pseudomonas syringae pv. tomato str. DC3000	negative_24_27	4981596	4992666
NC_004578.1	Pseudomonas syringae pv. tomato str. DC3000	negative_24_28	5005708	5020751
NC_004578.1	Pseudomonas syringae pv. tomato str. DC3000	negative_24_29	5023640	5040731
NC_004578.1	Pseudomonas syringae pv. tomato str. DC3000	negative_24_30	5052431	5081413
NC_004578.1	Pseudomonas syringae pv. tomato str. DC3000	negative_24_31	5454670	5466179
NC_004578.1	Pseudomonas syringae pv. tomato str. DC3000	negative_24_32	5593402	5608028
NC_004578.1	Pseudomonas syringae pv. tomato str. DC3000	negative_24_33	5681171	5689881
NC_004578.1	Pseudomonas syringae pv. tomato str. DC3000	negative_24_34	5840646	5849820
NC_004578.1	Pseudomonas syringae pv. tomato str. DC3000	negative_24_35	6221151	6231274
NC_004578.1	Pseudomonas syringae pv. tomato str. DC3000	negative_24_36	6250568	6260905
NC_004578.1	Pseudomonas syringae pv. tomato str. DC3000	negative_24_37	6377099	6387624
NC_007146.2	Haemophilus influenzae 86-028NP	negative_25_1	910219	918817
NC_007530.2	Bacillus anthracis str. Ames Ancestor	negative_26_1	373	82209
NC_007530.2	Bacillus anthracis str. Ames Ancestor	negative_26_2	87059	150653
NC_007530.2	Bacillus anthracis str. Ames Ancestor	negative_26_3	150804	159739
NC_007530.2	Bacillus anthracis str. Ames Ancestor	negative_26_4	184497	192843
NC_007530.2	Bacillus anthracis str. Ames Ancestor	negative_26_5	237606	260501
NC_007530.2	Bacillus anthracis str. Ames Ancestor	negative_26_6	262457	272911
NC_007530.2	Bacillus anthracis str. Ames Ancestor	negative_26_7	295230	307139
NC_007530.2	Bacillus anthracis str. Ames Ancestor	negative_26_8	308550	319278
NC_007530.2	Bacillus anthracis str. Ames Ancestor	negative_26_9	370323	380768
NC_007530.2	Bacillus anthracis str. Ames Ancestor	negative_26_10	403991	415800
NC_007530.2	Bacillus anthracis str. Ames Ancestor	negative_26_11	429240	438285
NC_007530.2	Bacillus anthracis str. Ames Ancestor	negative_26_12	438792	447088
NC_007530.2	Bacillus anthracis str. Ames Ancestor	negative_26_13	516081	531614
NC_007530.2	Bacillus anthracis str. Ames Ancestor	negative_26_14	678081	688565
NC_007530.2	Bacillus anthracis str. Ames Ancestor	negative_26_15	752260	770222
NC_007530.2	Bacillus anthracis str. Ames Ancestor	negative_26_16	859072	871216
NC_007530.2	Bacillus anthracis str. Ames Ancestor	negative_26_17	1110640	1119705
NC_007530.2	Bacillus anthracis str. Ames Ancestor	negative_26_18	1119710	1128411
NC_007530.2	Bacillus anthracis str. Ames Ancestor	negative_26_19	1138035	1146763
NC_007530.2	Bacillus anthracis str. Ames Ancestor	negative_26_20	1146954	1177923
NC_007530.2	Bacillus anthracis str. Ames Ancestor	negative_26_21	1253076	1266608
NC_007530.2	Bacillus anthracis str. Ames Ancestor	negative_26_22	1267117	1276232
NC_007530.2	Bacillus anthracis str. Ames Ancestor	negative_26_23	1276568	1285467
NC_007530.2	Bacillus anthracis str. Ames Ancestor	negative_26_24	1316071	1326058
NC_007530.2	Bacillus anthracis str. Ames Ancestor	negative_26_25	1339596	1377059
NC_007530.2	Bacillus anthracis str. Ames Ancestor	negative_26_26	1387386	1395611
NC_007530.2	Bacillus anthracis str. Ames Ancestor	negative_26_27	1404893	1455110
NC_007530.2	Bacillus anthracis str. Ames Ancestor	negative_26_28	1471521	1480852
NC_007530.2	Bacillus anthracis str. Ames Ancestor	negative_26_29	1497581	1507998
NC_007530.2	Bacillus anthracis str. Ames Ancestor	negative_26_30	1565287	1573418
NC_007530.2	Bacillus anthracis str. Ames Ancestor	negative_26_31	1580925	1594644
NC_007530.2	Bacillus anthracis str. Ames Ancestor	negative_26_32	1608065	1618052
NC_007530.2	Bacillus anthracis str. Ames Ancestor	negative_26_33	1918319	1928919
NC_007530.2	Bacillus anthracis str. Ames Ancestor	negative_26_34	1929715	1940861
NC_007530.2	Bacillus anthracis str. Ames Ancestor	negative_26_35	2087948	2102220
NC_007530.2	Bacillus anthracis str. Ames Ancestor	negative_26_36	2137927	2150017
NC_007530.2	Bacillus anthracis str. Ames Ancestor	negative_26_37	2182351	2197500
NC_007530.2	Bacillus anthracis str. Ames Ancestor	negative_26_38	2203661	2218619
NC_007530.2	Bacillus anthracis str. Ames Ancestor	negative_26_39	2369398	2378499
NC_007530.2	Bacillus anthracis str. Ames Ancestor	negative_26_40	3362542	3377836
NC_007530.2	Bacillus anthracis str. Ames Ancestor	negative_26_41	3575472	3590818
NC_007530.2	Bacillus anthracis str. Ames Ancestor	negative_26_42	3591145	3608044
NC_007530.2	Bacillus anthracis str. Ames Ancestor	negative_26_43	3615295	3692892
NC_007530.2	Bacillus anthracis str. Ames Ancestor	negative_26_44	3699548	3745742
NC_007530.2	Bacillus anthracis str. Ames Ancestor	negative_26_45	3789848	3800523
NC_007530.2	Bacillus anthracis str. Ames Ancestor	negative_26_46	3801733	3854377
NC_007530.2	Bacillus anthracis str. Ames Ancestor	negative_26_47	3859268	3873834
NC_007530.2	Bacillus anthracis str. Ames Ancestor	negative_26_48	3888617	3929608
NC_007530.2	Bacillus anthracis str. Ames Ancestor	negative_26_49	3930102	3946196
NC_007530.2	Bacillus anthracis str. Ames Ancestor	negative_26_50	3951498	3970836
NC_007530.2	Bacillus anthracis str. Ames Ancestor	negative_26_51	3971758	3981932
NC_007530.2	Bacillus anthracis str. Ames Ancestor	negative_26_52	3993897	4007180
NC_007530.2	Bacillus anthracis str. Ames Ancestor	negative_26_53	4009097	4030780
NC_007530.2	Bacillus anthracis str. Ames Ancestor	negative_26_54	4046090	4058479
NC_007530.2	Bacillus anthracis str. Ames Ancestor	negative_26_55	4068636	4122075
NC_007530.2	Bacillus anthracis str. Ames Ancestor	negative_26_56	4122081	4150746
NC_007530.2	Bacillus anthracis str. Ames Ancestor	negative_26_57	4185769	4205601
NC_007530.2	Bacillus anthracis str. Ames Ancestor	negative_26_58	4211422	4221921
NC_007530.2	Bacillus anthracis str. Ames Ancestor	negative_26_59	4231616	4240736
NC_007530.2	Bacillus anthracis str. Ames Ancestor	negative_26_60	4241153	4259636
NC_007530.2	Bacillus anthracis str. Ames Ancestor	negative_26_61	4266687	4275598
NC_007530.2	Bacillus anthracis str. Ames Ancestor	negative_26_62	4276338	4286047
NC_007530.2	Bacillus anthracis str. Ames Ancestor	negative_26_63	4316536	4326448
NC_007530.2	Bacillus anthracis str. Ames Ancestor	negative_26_64	4374596	4383778
NC_007530.2	Bacillus anthracis str. Ames Ancestor	negative_26_65	4383828	4405005
NC_007530.2	Bacillus anthracis str. Ames Ancestor	negative_26_66	4405843	4419397
NC_007530.2	Bacillus anthracis str. Ames Ancestor	negative_26_67	4430106	4439347
NC_007530.2	Bacillus anthracis str. Ames Ancestor	negative_26_68	4491784	4508561
NC_007530.2	Bacillus anthracis str. Ames Ancestor	negative_26_69	4627381	4638243
NC_007530.2	Bacillus anthracis str. Ames Ancestor	negative_26_70	4638258	4648061
NC_007530.2	Bacillus anthracis str. Ames Ancestor	negative_26_71	4657395	4674298
NC_007530.2	Bacillus anthracis str. Ames Ancestor	negative_26_72	4752062	4763979
NC_007530.2	Bacillus anthracis str. Ames Ancestor	negative_26_73	4858551	4867490
NC_007530.2	Bacillus anthracis str. Ames Ancestor	negative_26_74	4867673	4884139
NC_007530.2	Bacillus anthracis str. Ames Ancestor	negative_26_75	4900688	4914591
NC_007530.2	Bacillus anthracis str. Ames Ancestor	negative_26_76	4956033	4969897
NC_007530.2	Bacillus anthracis str. Ames Ancestor	negative_26_77	5014530	5031740
NC_007530.2	Bacillus anthracis str. Ames Ancestor	negative_26_78	5034387	5049638
NC_007530.2	Bacillus anthracis str. Ames Ancestor	negative_26_79	5051949	5077125
NC_007530.2	Bacillus anthracis str. Ames Ancestor	negative_26_80	5099820	5111842
NC_007530.2	Bacillus anthracis str. Ames Ancestor	negative_26_81	5112040	5120841
NC_007530.2	Bacillus anthracis str. Ames Ancestor	negative_26_82	5170756	5182616
NC_007530.2	Bacillus anthracis str. Ames Ancestor	negative_26_83	5199186	5227302
NC_003909.8	Bacillus cereus ATCC 10987	negative_27_1	374	82211
NC_003909.8	Bacillus cereus ATCC 10987	negative_27_2	87060	150659
NC_003909.8	Bacillus cereus ATCC 10987	negative_27_3	150810	159674
NC_003909.8	Bacillus cereus ATCC 10987	negative_27_4	211842	220697
NC_003909.8	Bacillus cereus ATCC 10987	negative_27_5	271011	284634
NC_003909.8	Bacillus cereus ATCC 10987	negative_27_6	285166	294369
NC_003909.8	Bacillus cereus ATCC 10987	negative_27_7	296323	305273
NC_003909.8	Bacillus cereus ATCC 10987	negative_27_8	336060	347999
NC_003909.8	Bacillus cereus ATCC 10987	negative_27_9	349512	360242
NC_003909.8	Bacillus cereus ATCC 10987	negative_27_10	470319	480521
NC_003909.8	Bacillus cereus ATCC 10987	negative_27_11	511838	523798
NC_003909.8	Bacillus cereus ATCC 10987	negative_27_12	537237	546736
NC_003909.8	Bacillus cereus ATCC 10987	negative_27_13	547264	555561
NC_003909.8	Bacillus cereus ATCC 10987	negative_27_14	588526	604112
NC_003909.8	Bacillus cereus ATCC 10987	negative_27_15	752292	762788
NC_003909.8	Bacillus cereus ATCC 10987	negative_27_16	828938	846894
NC_003909.8	Bacillus cereus ATCC 10987	negative_27_17	960071	972213
NC_003909.8	Bacillus cereus ATCC 10987	negative_27_18	1249840	1258949
NC_003909.8	Bacillus cereus ATCC 10987	negative_27_19	1258954	1267667
NC_003909.8	Bacillus cereus ATCC 10987	negative_27_20	1295301	1304039
NC_003909.8	Bacillus cereus ATCC 10987	negative_27_21	1304072	1335135
NC_003909.8	Bacillus cereus ATCC 10987	negative_27_22	1409143	1422675
NC_003909.8	Bacillus cereus ATCC 10987	negative_27_23	1423185	1432452
NC_003909.8	Bacillus cereus ATCC 10987	negative_27_24	1432788	1441837
NC_003909.8	Bacillus cereus ATCC 10987	negative_27_25	1471210	1481400
NC_003909.8	Bacillus cereus ATCC 10987	negative_27_26	1495326	1532872
NC_003909.8	Bacillus cereus ATCC 10987	negative_27_27	1542577	1550843
NC_003909.8	Bacillus cereus ATCC 10987	negative_27_28	1559087	1609224
NC_003909.8	Bacillus cereus ATCC 10987	negative_27_29	1625691	1635024
NC_003909.8	Bacillus cereus ATCC 10987	negative_27_30	1650294	1660508
NC_003909.8	Bacillus cereus ATCC 10987	negative_27_31	1690440	1698575
NC_003909.8	Bacillus cereus ATCC 10987	negative_27_32	1706291	1715829
NC_003909.8	Bacillus cereus ATCC 10987	negative_27_33	1723350	1733343
NC_003909.8	Bacillus cereus ATCC 10987	negative_27_34	2035460	2045961
NC_003909.8	Bacillus cereus ATCC 10987	negative_27_35	2046750	2057961
NC_003909.8	Bacillus cereus ATCC 10987	negative_27_36	2172932	2186778
NC_003909.8	Bacillus cereus ATCC 10987	negative_27_37	2227280	2239666
NC_003909.8	Bacillus cereus ATCC 10987	negative_27_38	2266173	2281348
NC_003909.8	Bacillus cereus ATCC 10987	negative_27_39	2286689	2301675
NC_003909.8	Bacillus cereus ATCC 10987	negative_27_40	2426994	2436095
NC_003909.8	Bacillus cereus ATCC 10987	negative_27_41	3369989	3385517
NC_003909.8	Bacillus cereus ATCC 10987	negative_27_42	3548050	3563458
NC_003909.8	Bacillus cereus ATCC 10987	negative_27_43	3563785	3580687
NC_003909.8	Bacillus cereus ATCC 10987	negative_27_44	3587935	3603527
NC_003909.8	Bacillus cereus ATCC 10987	negative_27_45	3606194	3668170
NC_003909.8	Bacillus cereus ATCC 10987	negative_27_46	3677407	3733947
NC_003909.8	Bacillus cereus ATCC 10987	negative_27_47	3733988	3786600
NC_003909.8	Bacillus cereus ATCC 10987	negative_27_48	3791442	3806160
NC_003909.8	Bacillus cereus ATCC 10987	negative_27_49	3831603	3873391
NC_003909.8	Bacillus cereus ATCC 10987	negative_27_50	3873884	3890000
NC_003909.8	Bacillus cereus ATCC 10987	negative_27_51	3895308	3914651
NC_003909.8	Bacillus cereus ATCC 10987	negative_27_52	3915564	3925893
NC_003909.8	Bacillus cereus ATCC 10987	negative_27_53	3942581	3955868
NC_003909.8	Bacillus cereus ATCC 10987	negative_27_54	3956037	3977732
NC_003909.8	Bacillus cereus ATCC 10987	negative_27_55	3994814	4007197
NC_003909.8	Bacillus cereus ATCC 10987	negative_27_56	4017086	4070494
NC_003909.8	Bacillus cereus ATCC 10987	negative_27_57	4070500	4099269
NC_003909.8	Bacillus cereus ATCC 10987	negative_27_58	4132559	4152510
NC_003909.8	Bacillus cereus ATCC 10987	negative_27_59	4159389	4170043
NC_003909.8	Bacillus cereus ATCC 10987	negative_27_60	4178795	4187844
NC_003909.8	Bacillus cereus ATCC 10987	negative_27_61	4194218	4212781
NC_003909.8	Bacillus cereus ATCC 10987	negative_27_62	4219831	4228738
NC_003909.8	Bacillus cereus ATCC 10987	negative_27_63	4229480	4239187
NC_003909.8	Bacillus cereus ATCC 10987	negative_27_64	4294374	4304276
NC_003909.8	Bacillus cereus ATCC 10987	negative_27_65	4351441	4360624
NC_003909.8	Bacillus cereus ATCC 10987	negative_27_66	4360674	4381988
NC_003909.8	Bacillus cereus ATCC 10987	negative_27_67	4382830	4396384
NC_003909.8	Bacillus cereus ATCC 10987	negative_27_68	4406924	4416162
NC_003909.8	Bacillus cereus ATCC 10987	negative_27_69	4469336	4486573
NC_003909.8	Bacillus cereus ATCC 10987	negative_27_70	4620733	4631616
NC_003909.8	Bacillus cereus ATCC 10987	negative_27_71	4632411	4642204
NC_003909.8	Bacillus cereus ATCC 10987	negative_27_72	4656247	4673316
NC_003909.8	Bacillus cereus ATCC 10987	negative_27_73	4742928	4754836
NC_003909.8	Bacillus cereus ATCC 10987	negative_27_74	4834839	4843778
NC_003909.8	Bacillus cereus ATCC 10987	negative_27_75	4844243	4861009
NC_003909.8	Bacillus cereus ATCC 10987	negative_27_76	4873615	4887522
NC_003909.8	Bacillus cereus ATCC 10987	negative_27_77	4933478	4947531
NC_003909.8	Bacillus cereus ATCC 10987	negative_27_78	4992577	5009876
NC_003909.8	Bacillus cereus ATCC 10987	negative_27_79	5012885	5028211
NC_003909.8	Bacillus cereus ATCC 10987	negative_27_80	5037208	5056400
NC_003909.8	Bacillus cereus ATCC 10987	negative_27_81	5081138	5092966
NC_003909.8	Bacillus cereus ATCC 10987	negative_27_82	5093071	5101833
NC_003909.8	Bacillus cereus ATCC 10987	negative_27_83	5151257	5163119
NC_003909.8	Bacillus cereus ATCC 10987	negative_27_84	5196059	5224166
NC_008577.1	Shewanella sp. ANA-3 chromosome 1, complete sequence.	negative_28_1	224722	256797
NC_008577.1	Shewanella sp. ANA-3 chromosome 1, complete sequence.	negative_28_2	1197054	1206736
NC_008577.1	Shewanella sp. ANA-3 chromosome 1, complete sequence.	negative_28_3	1313887	1323369
NC_008577.1	Shewanella sp. ANA-3 chromosome 1, complete sequence.	negative_28_4	1553184	1563414
NC_008577.1	Shewanella sp. ANA-3 chromosome 1, complete sequence.	negative_28_5	3629700	3643149
NC_008577.1	Shewanella sp. ANA-3 chromosome 1, complete sequence.	negative_28_6	3692050	3701750
NC_008577.1	Shewanella sp. ANA-3 chromosome 1, complete sequence.	negative_28_7	4491993	4504362
NC_007613.1	Shigella boydii Sb227	negative_29_1	53523	65255
NC_007613.1	Shigella boydii Sb227	negative_29_2	66331	77036
NC_007613.1	Shigella boydii Sb227	negative_29_3	77039	99144
NC_007613.1	Shigella boydii Sb227	negative_29_4	150945	159398
NC_007613.1	Shigella boydii Sb227	negative_29_5	171416	195609
NC_007613.1	Shigella boydii Sb227	negative_29_6	340917	353649
NC_007613.1	Shigella boydii Sb227	negative_29_7	372242	383188
NC_007613.1	Shigella boydii Sb227	negative_29_8	540240	554937
NC_007613.1	Shigella boydii Sb227	negative_29_9	597211	608796
NC_007613.1	Shigella boydii Sb227	negative_29_10	616022	625199
NC_007613.1	Shigella boydii Sb227	negative_29_11	828967	842454
NC_007613.1	Shigella boydii Sb227	negative_29_12	925629	935193
NC_007613.1	Shigella boydii Sb227	negative_29_13	1155740	1164182
NC_007613.1	Shigella boydii Sb227	negative_29_14	1935222	1948631
NC_007613.1	Shigella boydii Sb227	negative_29_15	2068853	2078537
NC_007613.1	Shigella boydii Sb227	negative_29_16	2112176	2127154
NC_007613.1	Shigella boydii Sb227	negative_29_17	2176974	2196732
NC_007613.1	Shigella boydii Sb227	negative_29_18	2296761	2318244
NC_007613.1	Shigella boydii Sb227	negative_29_19	2337599	2348027
NC_007613.1	Shigella boydii Sb227	negative_29_20	2549674	2559492
NC_007613.1	Shigella boydii Sb227	negative_29_21	2714395	2722909
NC_007613.1	Shigella boydii Sb227	negative_29_22	3040134	3049613
NC_007613.1	Shigella boydii Sb227	negative_29_23	3081686	3092921
NC_007613.1	Shigella boydii Sb227	negative_29_24	3094814	3104546
NC_007613.1	Shigella boydii Sb227	negative_29_25	3216645	3234783
NC_007613.1	Shigella boydii Sb227	negative_29_26	3286310	3301639
NC_007613.1	Shigella boydii Sb227	negative_29_27	3354835	3365333
NC_007613.1	Shigella boydii Sb227	negative_29_28	3449390	3458038
NC_007613.1	Shigella boydii Sb227	negative_29_29	3761560	3774304
NC_007613.1	Shigella boydii Sb227	negative_29_30	3812754	3823301
NC_007613.1	Shigella boydii Sb227	negative_29_31	3868724	3877758
NC_007613.1	Shigella boydii Sb227	negative_29_32	3904257	3914258
NC_007613.1	Shigella boydii Sb227	negative_29_33	4033527	4048030
NC_007613.1	Shigella boydii Sb227	negative_29_34	4329994	4342331
NC_010167.1	Brucella suis ATCC 23445 chromosome II, complete sequence.	negative_30_1	163794	175131
NC_010167.1	Brucella suis ATCC 23445 chromosome II, complete sequence.	negative_30_2	182318	206006
NC_010167.1	Brucella suis ATCC 23445 chromosome II, complete sequence.	negative_30_3	398898	409981
NC_010167.1	Brucella suis ATCC 23445 chromosome II, complete sequence.	negative_30_4	418539	429920
NC_010167.1	Brucella suis ATCC 23445 chromosome II, complete sequence.	negative_30_5	477785	493748
NC_010167.1	Brucella suis ATCC 23445 chromosome II, complete sequence.	negative_30_6	500936	511165
NC_010167.1	Brucella suis ATCC 23445 chromosome II, complete sequence.	negative_30_7	542165	557717
NC_010167.1	Brucella suis ATCC 23445 chromosome II, complete sequence.	negative_30_8	558210	572918
NC_010167.1	Brucella suis ATCC 23445 chromosome II, complete sequence.	negative_30_9	575610	602385
NC_010167.1	Brucella suis ATCC 23445 chromosome II, complete sequence.	negative_30_10	644433	656747
NC_010167.1	Brucella suis ATCC 23445 chromosome II, complete sequence.	negative_30_11	706589	716401
NC_010167.1	Brucella suis ATCC 23445 chromosome II, complete sequence.	negative_30_12	750939	760685
NC_010167.1	Brucella suis ATCC 23445 chromosome II, complete sequence.	negative_30_13	1315950	1330598
NC_008390.1	Burkholderia cepacia AMMD chromosome 1, complete sequence.	negative_31_1	71456	80583
NC_008390.1	Burkholderia cepacia AMMD chromosome 1, complete sequence.	negative_31_2	81764	90801
NC_008390.1	Burkholderia cepacia AMMD chromosome 1, complete sequence.	negative_31_3	197237	209968
NC_008390.1	Burkholderia cepacia AMMD chromosome 1, complete sequence.	negative_31_4	273319	288639
NC_008390.1	Burkholderia cepacia AMMD chromosome 1, complete sequence.	negative_31_5	298057	312087
NC_008390.1	Burkholderia cepacia AMMD chromosome 1, complete sequence.	negative_31_6	316689	342560
NC_008390.1	Burkholderia cepacia AMMD chromosome 1, complete sequence.	negative_31_7	372885	403381
NC_008390.1	Burkholderia cepacia AMMD chromosome 1, complete sequence.	negative_31_8	512350	534213
NC_008390.1	Burkholderia cepacia AMMD chromosome 1, complete sequence.	negative_31_9	534250	547177
NC_008390.1	Burkholderia cepacia AMMD chromosome 1, complete sequence.	negative_31_10	547322	568570
NC_008390.1	Burkholderia cepacia AMMD chromosome 1, complete sequence.	negative_31_11	573848	591381
NC_008390.1	Burkholderia cepacia AMMD chromosome 1, complete sequence.	negative_31_12	652002	661717
NC_008390.1	Burkholderia cepacia AMMD chromosome 1, complete sequence.	negative_31_13	668729	680663
NC_008390.1	Burkholderia cepacia AMMD chromosome 1, complete sequence.	negative_31_14	680672	690367
NC_008390.1	Burkholderia cepacia AMMD chromosome 1, complete sequence.	negative_31_15	719039	731416
NC_008390.1	Burkholderia cepacia AMMD chromosome 1, complete sequence.	negative_31_16	756572	764586
NC_008390.1	Burkholderia cepacia AMMD chromosome 1, complete sequence.	negative_31_17	812362	822089
NC_008390.1	Burkholderia cepacia AMMD chromosome 1, complete sequence.	negative_31_18	856371	870134
NC_008390.1	Burkholderia cepacia AMMD chromosome 1, complete sequence.	negative_31_19	909763	918540
NC_008390.1	Burkholderia cepacia AMMD chromosome 1, complete sequence.	negative_31_20	1003463	1017622
NC_008390.1	Burkholderia cepacia AMMD chromosome 1, complete sequence.	negative_31_21	1017635	1032395
NC_008390.1	Burkholderia cepacia AMMD chromosome 1, complete sequence.	negative_31_22	1062973	1075578
NC_008390.1	Burkholderia cepacia AMMD chromosome 1, complete sequence.	negative_31_23	1080993	1110679
NC_008390.1	Burkholderia cepacia AMMD chromosome 1, complete sequence.	negative_31_24	1120020	1128187
NC_008390.1	Burkholderia cepacia AMMD chromosome 1, complete sequence.	negative_31_25	1275477	1299100
NC_008390.1	Burkholderia cepacia AMMD chromosome 1, complete sequence.	negative_31_26	1489012	1500827
NC_008390.1	Burkholderia cepacia AMMD chromosome 1, complete sequence.	negative_31_27	1511442	1522222
NC_008390.1	Burkholderia cepacia AMMD chromosome 1, complete sequence.	negative_31_28	1527798	1538180
NC_008390.1	Burkholderia cepacia AMMD chromosome 1, complete sequence.	negative_31_29	1549056	1558047
NC_008390.1	Burkholderia cepacia AMMD chromosome 1, complete sequence.	negative_31_30	2507997	2534094
NC_008390.1	Burkholderia cepacia AMMD chromosome 1, complete sequence.	negative_31_31	2534121	2543867
NC_008390.1	Burkholderia cepacia AMMD chromosome 1, complete sequence.	negative_31_32	2557447	2567250
NC_008390.1	Burkholderia cepacia AMMD chromosome 1, complete sequence.	negative_31_33	2567268	2576540
NC_008390.1	Burkholderia cepacia AMMD chromosome 1, complete sequence.	negative_31_34	2602979	2614927
NC_008390.1	Burkholderia cepacia AMMD chromosome 1, complete sequence.	negative_31_35	2640571	2648754
NC_008390.1	Burkholderia cepacia AMMD chromosome 1, complete sequence.	negative_31_36	2745643	2757875
NC_008390.1	Burkholderia cepacia AMMD chromosome 1, complete sequence.	negative_31_37	2792017	2801710
NC_008390.1	Burkholderia cepacia AMMD chromosome 1, complete sequence.	negative_31_38	2803302	2820921
NC_008390.1	Burkholderia cepacia AMMD chromosome 1, complete sequence.	negative_31_39	2865946	2876767
NC_008390.1	Burkholderia cepacia AMMD chromosome 1, complete sequence.	negative_31_40	2937860	2954551
NC_008390.1	Burkholderia cepacia AMMD chromosome 1, complete sequence.	negative_31_41	2965445	2978630
NC_008390.1	Burkholderia cepacia AMMD chromosome 1, complete sequence.	negative_31_42	3002835	3010924
NC_008390.1	Burkholderia cepacia AMMD chromosome 1, complete sequence.	negative_31_43	3040459	3050697
NC_008390.1	Burkholderia cepacia AMMD chromosome 1, complete sequence.	negative_31_44	3059546	3076380
NC_008390.1	Burkholderia cepacia AMMD chromosome 1, complete sequence.	negative_31_45	3136301	3160510
NC_008390.1	Burkholderia cepacia AMMD chromosome 1, complete sequence.	negative_31_46	3190510	3206518
NC_008390.1	Burkholderia cepacia AMMD chromosome 1, complete sequence.	negative_31_47	3206522	3218597
NC_008390.1	Burkholderia cepacia AMMD chromosome 1, complete sequence.	negative_31_48	3379364	3390125
NC_008390.1	Burkholderia cepacia AMMD chromosome 1, complete sequence.	negative_31_49	3396089	3404924
NC_008390.1	Burkholderia cepacia AMMD chromosome 1, complete sequence.	negative_31_50	3493640	3509047
NC_008390.1	Burkholderia cepacia AMMD chromosome 1, complete sequence.	negative_31_51	3509379	3520001
NC_009901.1	Shewanella pealeana ATCC 700345	negative_32_1	181576	228500
NC_009901.1	Shewanella pealeana ATCC 700345	negative_32_2	264322	273050
NC_009901.1	Shewanella pealeana ATCC 700345	negative_32_3	451510	459876
NC_009901.1	Shewanella pealeana ATCC 700345	negative_32_4	1248968	1264223
NC_009901.1	Shewanella pealeana ATCC 700345	negative_32_5	1662379	1677708
NC_009901.1	Shewanella pealeana ATCC 700345	negative_32_6	2347561	2363062
NC_009901.1	Shewanella pealeana ATCC 700345	negative_32_7	2885360	2899266
NC_009901.1	Shewanella pealeana ATCC 700345	negative_32_8	3148995	3162515
NC_009901.1	Shewanella pealeana ATCC 700345	negative_32_9	3263432	3273649
NC_009901.1	Shewanella pealeana ATCC 700345	negative_32_10	3515428	3524287
NC_009901.1	Shewanella pealeana ATCC 700345	negative_32_11	3738148	3751089
NC_009901.1	Shewanella pealeana ATCC 700345	negative_32_12	4577437	4590655
NC_009901.1	Shewanella pealeana ATCC 700345	negative_32_13	4624759	4636582
NC_009901.1	Shewanella pealeana ATCC 700345	negative_32_14	4648429	4660981
NC_009901.1	Shewanella pealeana ATCC 700345	negative_32_15	5154275	5165273
NC_010159.1	Yersinia pestis Angola	negative_33_1	1	8321
NC_010159.1	Yersinia pestis Angola	negative_33_2	9320	17452
NC_010159.1	Yersinia pestis Angola	negative_33_3	20213	32357
NC_010159.1	Yersinia pestis Angola	negative_33_4	42451	53413
NC_010159.1	Yersinia pestis Angola	negative_33_5	58730	67019
NC_010159.1	Yersinia pestis Angola	negative_33_6	287082	299422
NC_010159.1	Yersinia pestis Angola	negative_33_7	302664	323339
NC_010159.1	Yersinia pestis Angola	negative_33_8	363579	376684
NC_010159.1	Yersinia pestis Angola	negative_33_9	384972	401172
NC_010159.1	Yersinia pestis Angola	negative_33_10	450917	463469
NC_010159.1	Yersinia pestis Angola	negative_33_11	529763	552053
NC_010159.1	Yersinia pestis Angola	negative_33_12	554022	567780
NC_010159.1	Yersinia pestis Angola	negative_33_13	603975	619754
NC_010159.1	Yersinia pestis Angola	negative_33_14	696281	708430
NC_010159.1	Yersinia pestis Angola	negative_33_15	708774	718050
NC_010159.1	Yersinia pestis Angola	negative_33_16	718249	727480
NC_010159.1	Yersinia pestis Angola	negative_33_17	782224	790897
NC_010159.1	Yersinia pestis Angola	negative_33_18	819430	829300
NC_010159.1	Yersinia pestis Angola	negative_33_19	830396	842787
NC_010159.1	Yersinia pestis Angola	negative_33_20	977675	986211
NC_010159.1	Yersinia pestis Angola	negative_33_21	1006654	1017373
NC_010159.1	Yersinia pestis Angola	negative_33_22	1141848	1154214
NC_010159.1	Yersinia pestis Angola	negative_33_23	1154679	1172122
NC_010159.1	Yersinia pestis Angola	negative_33_24	1240883	1255448
NC_010159.1	Yersinia pestis Angola	negative_33_25	1362621	1374243
NC_010159.1	Yersinia pestis Angola	negative_33_26	1436171	1447532
NC_010159.1	Yersinia pestis Angola	negative_33_27	1473286	1484618
NC_010159.1	Yersinia pestis Angola	negative_33_28	1537507	1549790
NC_010159.1	Yersinia pestis Angola	negative_33_29	1867451	1886105
NC_010159.1	Yersinia pestis Angola	negative_33_30	1896720	1905634
NC_010159.1	Yersinia pestis Angola	negative_33_31	1908702	1924470
NC_010159.1	Yersinia pestis Angola	negative_33_32	2043583	2052437
NC_010159.1	Yersinia pestis Angola	negative_33_33	2069381	2080430
NC_010159.1	Yersinia pestis Angola	negative_33_34	2366123	2376825
NC_010159.1	Yersinia pestis Angola	negative_33_35	2514554	2536241
NC_010159.1	Yersinia pestis Angola	negative_33_36	2536785	2547973
NC_010159.1	Yersinia pestis Angola	negative_33_37	2575500	2585763
NC_010159.1	Yersinia pestis Angola	negative_33_38	2686621	2696552
NC_010159.1	Yersinia pestis Angola	negative_33_39	2707049	2720435
NC_010159.1	Yersinia pestis Angola	negative_33_40	2934193	2946645
NC_010159.1	Yersinia pestis Angola	negative_33_41	3023699	3033567
NC_010159.1	Yersinia pestis Angola	negative_33_42	3055484	3079840
NC_010159.1	Yersinia pestis Angola	negative_33_43	3206483	3216626
NC_010159.1	Yersinia pestis Angola	negative_33_44	3224763	3235021
NC_010159.1	Yersinia pestis Angola	negative_33_45	3273417	3284215
NC_010159.1	Yersinia pestis Angola	negative_33_46	3423359	3439946
NC_010159.1	Yersinia pestis Angola	negative_33_47	3519567	3530633
NC_010159.1	Yersinia pestis Angola	negative_33_48	3621548	3633159
NC_010159.1	Yersinia pestis Angola	negative_33_49	3633254	3658456
NC_010159.1	Yersinia pestis Angola	negative_33_50	3671979	3681139
NC_010159.1	Yersinia pestis Angola	negative_33_51	3798288	3816058
NC_010159.1	Yersinia pestis Angola	negative_33_52	3898702	3911188
NC_010159.1	Yersinia pestis Angola	negative_33_53	3975454	3985673
NC_010159.1	Yersinia pestis Angola	negative_33_54	4053280	4063350
NC_010159.1	Yersinia pestis Angola	negative_33_55	4208022	4217273
NC_010159.1	Yersinia pestis Angola	negative_33_56	4232070	4240398
NC_010159.1	Yersinia pestis Angola	negative_33_57	4240710	4250348
NC_010159.1	Yersinia pestis Angola	negative_33_58	4300805	4309137
NC_010159.1	Yersinia pestis Angola	negative_33_59	4398427	4410115
NC_010159.1	Yersinia pestis Angola	negative_33_60	4484340	4500972
NC_009900.1	Rickettsia massiliae MTU5	negative_34_1	1193588	1214400
NC_008750.1	Shewanella sp. W3-18-1	negative_35_1	171793	203897
NC_008750.1	Shewanella sp. W3-18-1	negative_35_2	412709	421544
NC_008750.1	Shewanella sp. W3-18-1	negative_35_3	2076018	2084776
NC_008750.1	Shewanella sp. W3-18-1	negative_35_4	2356737	2366144
NC_008750.1	Shewanella sp. W3-18-1	negative_35_5	2658181	2666847
NC_008750.1	Shewanella sp. W3-18-1	negative_35_6	2971663	2980951
NC_008750.1	Shewanella sp. W3-18-1	negative_35_7	3427387	3442837
NC_008750.1	Shewanella sp. W3-18-1	negative_35_8	3904820	3913715
NC_007432.1	Streptococcus agalactiae A909	negative_36_1	16220	28769
NC_007432.1	Streptococcus agalactiae A909	negative_36_2	34344	46086
NC_007432.1	Streptococcus agalactiae A909	negative_36_3	64555	72773
NC_007432.1	Streptococcus agalactiae A909	negative_36_4	74031	90407
NC_007432.1	Streptococcus agalactiae A909	negative_36_5	153122	167054
NC_007432.1	Streptococcus agalactiae A909	negative_36_6	182453	198463
NC_007432.1	Streptococcus agalactiae A909	negative_36_7	791541	799654
NC_007432.1	Streptococcus agalactiae A909	negative_36_8	805649	814699
NC_007432.1	Streptococcus agalactiae A909	negative_36_9	824337	832531
NC_007432.1	Streptococcus agalactiae A909	negative_36_10	937450	945983
NC_007432.1	Streptococcus agalactiae A909	negative_36_11	969052	979185
NC_007432.1	Streptococcus agalactiae A909	negative_36_12	1050652	1067048
NC_007432.1	Streptococcus agalactiae A909	negative_36_13	1119045	1131115
NC_007432.1	Streptococcus agalactiae A909	negative_36_14	1455031	1463409
NC_007432.1	Streptococcus agalactiae A909	negative_36_15	1672420	1682929
NC_007432.1	Streptococcus agalactiae A909	negative_36_16	1711923	1722092
NC_007432.1	Streptococcus agalactiae A909	negative_36_17	1770523	1781274
NC_007432.1	Streptococcus agalactiae A909	negative_36_18	2021417	2030551
NC_003923.1	Staphylococcus aureus subsp. aureus MW2	negative_37_1	15558	24314
NC_003923.1	Staphylococcus aureus subsp. aureus MW2	negative_37_2	475826	485113
NC_003923.1	Staphylococcus aureus subsp. aureus MW2	negative_37_3	498655	513038
NC_003923.1	Staphylococcus aureus subsp. aureus MW2	negative_37_4	550618	568007
NC_003923.1	Staphylococcus aureus subsp. aureus MW2	negative_37_5	568051	583856
NC_003923.1	Staphylococcus aureus subsp. aureus MW2	negative_37_6	808869	821866
NC_003923.1	Staphylococcus aureus subsp. aureus MW2	negative_37_7	1042292	1052430
NC_003923.1	Staphylococcus aureus subsp. aureus MW2	negative_37_8	1071737	1083274
NC_003923.1	Staphylococcus aureus subsp. aureus MW2	negative_37_9	1121576	1131749
NC_003923.1	Staphylococcus aureus subsp. aureus MW2	negative_37_10	1212585	1223793
NC_003923.1	Staphylococcus aureus subsp. aureus MW2	negative_37_11	1243405	1263013
NC_003923.1	Staphylococcus aureus subsp. aureus MW2	negative_37_12	1499975	1508900
NC_003923.1	Staphylococcus aureus subsp. aureus MW2	negative_37_13	1631258	1640186
NC_003923.1	Staphylococcus aureus subsp. aureus MW2	negative_37_14	1713818	1725258
NC_003923.1	Staphylococcus aureus subsp. aureus MW2	negative_37_15	1745518	1755462
NC_003923.1	Staphylococcus aureus subsp. aureus MW2	negative_37_16	1772787	1782696
NC_003923.1	Staphylococcus aureus subsp. aureus MW2	negative_37_17	1946744	1956204
NC_003923.1	Staphylococcus aureus subsp. aureus MW2	negative_37_18	1966724	1975237
NC_003923.1	Staphylococcus aureus subsp. aureus MW2	negative_37_19	2007717	2015797
NC_003923.1	Staphylococcus aureus subsp. aureus MW2	negative_37_20	2122917	2136781
NC_003923.1	Staphylococcus aureus subsp. aureus MW2	negative_37_21	2176572	2194022
NC_003923.1	Staphylococcus aureus subsp. aureus MW2	negative_37_22	2200972	2210319
NC_003923.1	Staphylococcus aureus subsp. aureus MW2	negative_37_23	2305970	2321178
NC_005071.1	Prochlorococcus marinus str. MIT 9313	negative_38_1	28853	46413
NC_005071.1	Prochlorococcus marinus str. MIT 9313	negative_38_2	574497	584903
NC_005071.1	Prochlorococcus marinus str. MIT 9313	negative_38_3	796932	807102
NC_005071.1	Prochlorococcus marinus str. MIT 9313	negative_38_4	1255006	1272017
NC_005071.1	Prochlorococcus marinus str. MIT 9313	negative_38_5	1337363	1345690
NC_005071.1	Prochlorococcus marinus str. MIT 9313	negative_38_6	1346355	1356471
NC_005071.1	Prochlorococcus marinus str. MIT 9313	negative_38_7	1397557	1415000
NC_005071.1	Prochlorococcus marinus str. MIT 9313	negative_38_8	1427302	1442365
NC_005071.1	Prochlorococcus marinus str. MIT 9313	negative_38_9	1448943	1464928
NC_005071.1	Prochlorococcus marinus str. MIT 9313	negative_38_10	1498740	1507875
NC_005071.1	Prochlorococcus marinus str. MIT 9313	negative_38_11	1589234	1601742
NC_005071.1	Prochlorococcus marinus str. MIT 9313	negative_38_12	1765063	1773474
NC_005071.1	Prochlorococcus marinus str. MIT 9313	negative_38_13	1826804	1848082
NC_005071.1	Prochlorococcus marinus str. MIT 9313	negative_38_14	1870397	1889765
NC_005071.1	Prochlorococcus marinus str. MIT 9313	negative_38_15	2197826	2206238
NC_008600.1	Bacillus thuringiensis str. Al Hakam	negative_39_1	337974	352976
NC_008600.1	Bacillus thuringiensis str. Al Hakam	negative_39_2	477941	486236
NC_008600.1	Bacillus thuringiensis str. Al Hakam	negative_39_3	518097	533587
NC_008600.1	Bacillus thuringiensis str. Al Hakam	negative_39_4	698766	709264
NC_008600.1	Bacillus thuringiensis str. Al Hakam	negative_39_5	744494	757488
NC_008600.1	Bacillus thuringiensis str. Al Hakam	negative_39_6	772797	790748
NC_008600.1	Bacillus thuringiensis str. Al Hakam	negative_39_7	881314	894222
NC_008600.1	Bacillus thuringiensis str. Al Hakam	negative_39_8	1149811	1158872
NC_008600.1	Bacillus thuringiensis str. Al Hakam	negative_39_9	1158877	1167580
NC_008600.1	Bacillus thuringiensis str. Al Hakam	negative_39_10	1177212	1217228
NC_008600.1	Bacillus thuringiensis str. Al Hakam	negative_39_11	1312921	1326454
NC_008600.1	Bacillus thuringiensis str. Al Hakam	negative_39_12	1327010	1336081
NC_008600.1	Bacillus thuringiensis str. Al Hakam	negative_39_13	1336417	1345317
NC_008600.1	Bacillus thuringiensis str. Al Hakam	negative_39_14	1375964	1385956
NC_008600.1	Bacillus thuringiensis str. Al Hakam	negative_39_15	1399819	1431728
NC_008600.1	Bacillus thuringiensis str. Al Hakam	negative_39_16	1447647	1455888
NC_008600.1	Bacillus thuringiensis str. Al Hakam	negative_39_17	1464539	1514582
NC_008600.1	Bacillus thuringiensis str. Al Hakam	negative_39_18	1530868	1540199
NC_008600.1	Bacillus thuringiensis str. Al Hakam	negative_39_19	1556478	1567108
NC_008600.1	Bacillus thuringiensis str. Al Hakam	negative_39_20	1630369	1641364
NC_008600.1	Bacillus thuringiensis str. Al Hakam	negative_39_21	1647642	1657630
NC_008600.1	Bacillus thuringiensis str. Al Hakam	negative_39_22	1960991	1971568
NC_008600.1	Bacillus thuringiensis str. Al Hakam	negative_39_23	1972365	1983591
NC_008600.1	Bacillus thuringiensis str. Al Hakam	negative_39_24	2154384	2165116
NC_008600.1	Bacillus thuringiensis str. Al Hakam	negative_39_25	2201693	2213783
NC_008600.1	Bacillus thuringiensis str. Al Hakam	negative_39_26	2239070	2254208
NC_008600.1	Bacillus thuringiensis str. Al Hakam	negative_39_27	2259515	2274479
NC_008600.1	Bacillus thuringiensis str. Al Hakam	negative_39_28	2456999	2466099
NC_008600.1	Bacillus thuringiensis str. Al Hakam	negative_39_29	3376338	3387422
NC_008600.1	Bacillus thuringiensis str. Al Hakam	negative_39_30	3433612	3448906
NC_008600.1	Bacillus thuringiensis str. Al Hakam	negative_39_31	3602441	3634743
NC_008600.1	Bacillus thuringiensis str. Al Hakam	negative_39_32	3641994	3657622
NC_008600.1	Bacillus thuringiensis str. Al Hakam	negative_39_33	3660288	3722264
NC_008600.1	Bacillus thuringiensis str. Al Hakam	negative_39_34	3730057	3786784
NC_008600.1	Bacillus thuringiensis str. Al Hakam	negative_39_35	3787995	3840689
NC_008600.1	Bacillus thuringiensis str. Al Hakam	negative_39_36	3845875	3860478
NC_008600.1	Bacillus thuringiensis str. Al Hakam	negative_39_37	3874845	3915310
NC_008600.1	Bacillus thuringiensis str. Al Hakam	negative_39_38	3915844	3928439
NC_008600.1	Bacillus thuringiensis str. Al Hakam	negative_39_39	3934620	3957965
NC_008600.1	Bacillus thuringiensis str. Al Hakam	negative_39_40	3958020	3968191
NC_008600.1	Bacillus thuringiensis str. Al Hakam	negative_39_41	3980158	3993467
NC_008600.1	Bacillus thuringiensis str. Al Hakam	negative_39_42	3995356	4017039
NC_008600.1	Bacillus thuringiensis str. Al Hakam	negative_39_43	4033457	4045850
NC_008600.1	Bacillus thuringiensis str. Al Hakam	negative_39_44	4055556	4108965
NC_008600.1	Bacillus thuringiensis str. Al Hakam	negative_39_45	4108971	4137658
NC_008600.1	Bacillus thuringiensis str. Al Hakam	negative_39_46	4174005	4193838
NC_008600.1	Bacillus thuringiensis str. Al Hakam	negative_39_47	4199823	4211229
NC_008600.1	Bacillus thuringiensis str. Al Hakam	negative_39_48	4219853	4229224
NC_008600.1	Bacillus thuringiensis str. Al Hakam	negative_39_49	4229641	4248122
NC_008600.1	Bacillus thuringiensis str. Al Hakam	negative_39_50	4272887	4281802
NC_008600.1	Bacillus thuringiensis str. Al Hakam	negative_39_51	4282542	4292250
NC_008600.1	Bacillus thuringiensis str. Al Hakam	negative_39_52	4312607	4322511
NC_008600.1	Bacillus thuringiensis str. Al Hakam	negative_39_53	4371625	4381080
NC_008600.1	Bacillus thuringiensis str. Al Hakam	negative_39_54	4381130	4402453
NC_008600.1	Bacillus thuringiensis str. Al Hakam	negative_39_55	4403302	4416782
NC_008600.1	Bacillus thuringiensis str. Al Hakam	negative_39_56	4428473	4438641
NC_008600.1	Bacillus thuringiensis str. Al Hakam	negative_39_57	4493532	4510289
NC_008600.1	Bacillus thuringiensis str. Al Hakam	negative_39_58	4641418	4649651
NC_008600.1	Bacillus thuringiensis str. Al Hakam	negative_39_59	4649789	4659663
NC_008600.1	Bacillus thuringiensis str. Al Hakam	negative_39_60	4673552	4690556
NC_008600.1	Bacillus thuringiensis str. Al Hakam	negative_39_61	4777215	4789000
NC_008600.1	Bacillus thuringiensis str. Al Hakam	negative_39_62	4871620	4880511
NC_008600.1	Bacillus thuringiensis str. Al Hakam	negative_39_63	4880749	4897208
NC_008600.1	Bacillus thuringiensis str. Al Hakam	negative_39_64	4917007	4930912
NC_008600.1	Bacillus thuringiensis str. Al Hakam	negative_39_65	4935960	4944612
NC_008600.1	Bacillus thuringiensis str. Al Hakam	negative_39_66	4979752	4993577
NC_008600.1	Bacillus thuringiensis str. Al Hakam	negative_39_67	5042947	5060126
NC_008600.1	Bacillus thuringiensis str. Al Hakam	negative_39_68	5063006	5078360
NC_008600.1	Bacillus thuringiensis str. Al Hakam	negative_39_69	5080629	5105594
NC_008600.1	Bacillus thuringiensis str. Al Hakam	negative_39_70	5130447	5142591
NC_008600.1	Bacillus thuringiensis str. Al Hakam	negative_39_71	5142790	5151714
NC_008600.1	Bacillus thuringiensis str. Al Hakam	negative_39_72	5228766	5256974
NC_008600.1	Bacillus thuringiensis str. Al Hakam	negative_39_73	374	82359
NC_008600.1	Bacillus thuringiensis str. Al Hakam	negative_39_74	88074	156380
NC_008600.1	Bacillus thuringiensis str. Al Hakam	negative_39_75	156531	165391
NC_008600.1	Bacillus thuringiensis str. Al Hakam	negative_39_76	249785	272436
NC_008600.1	Bacillus thuringiensis str. Al Hakam	negative_39_77	324619	336562
NC_008463.1	Pseudomonas aeruginosa UCBPP-PA14	negative_40_1	728139	739507
NC_008463.1	Pseudomonas aeruginosa UCBPP-PA14	negative_40_2	739865	773441
NC_008463.1	Pseudomonas aeruginosa UCBPP-PA14	negative_40_3	1051491	1063443
NC_008463.1	Pseudomonas aeruginosa UCBPP-PA14	negative_40_4	1253075	1261944
NC_008463.1	Pseudomonas aeruginosa UCBPP-PA14	negative_40_5	1459730	1469344
NC_008463.1	Pseudomonas aeruginosa UCBPP-PA14	negative_40_6	1479932	1489278
NC_008463.1	Pseudomonas aeruginosa UCBPP-PA14	negative_40_7	2235058	2250462
NC_008463.1	Pseudomonas aeruginosa UCBPP-PA14	negative_40_8	4049032	4063490
NC_008463.1	Pseudomonas aeruginosa UCBPP-PA14	negative_40_9	5103287	5121117
NC_008463.1	Pseudomonas aeruginosa UCBPP-PA14	negative_40_10	5144974	5159888
NC_008463.1	Pseudomonas aeruginosa UCBPP-PA14	negative_40_11	5505132	5513761
NC_008463.1	Pseudomonas aeruginosa UCBPP-PA14	negative_40_12	5574508	5585036
NC_008463.1	Pseudomonas aeruginosa UCBPP-PA14	negative_40_13	5595471	5609902
NC_008463.1	Pseudomonas aeruginosa UCBPP-PA14	negative_40_14	5937742	5947320
NC_010551.1	Burkholderia ambifaria MC40-6 chromosome 1, complete sequence.	negative_41_1	1519463	1528953
NC_010551.1	Burkholderia ambifaria MC40-6 chromosome 1, complete sequence.	negative_41_2	1548338	1560155
NC_010551.1	Burkholderia ambifaria MC40-6 chromosome 1, complete sequence.	negative_41_3	1571085	1581570
NC_010551.1	Burkholderia ambifaria MC40-6 chromosome 1, complete sequence.	negative_41_4	1587140	1597521
NC_010551.1	Burkholderia ambifaria MC40-6 chromosome 1, complete sequence.	negative_41_5	1601091	1617352
NC_010551.1	Burkholderia ambifaria MC40-6 chromosome 1, complete sequence.	negative_41_6	1640897	1649088
NC_010551.1	Burkholderia ambifaria MC40-6 chromosome 1, complete sequence.	negative_41_7	1673722	1683038
NC_010551.1	Burkholderia ambifaria MC40-6 chromosome 1, complete sequence.	negative_41_8	1689836	1698148
NC_010551.1	Burkholderia ambifaria MC40-6 chromosome 1, complete sequence.	negative_41_9	2401194	2436986
NC_010551.1	Burkholderia ambifaria MC40-6 chromosome 1, complete sequence.	negative_41_10	2450585	2460624
NC_010551.1	Burkholderia ambifaria MC40-6 chromosome 1, complete sequence.	negative_41_11	2461369	2470639
NC_010551.1	Burkholderia ambifaria MC40-6 chromosome 1, complete sequence.	negative_41_12	2492321	2507992
NC_010551.1	Burkholderia ambifaria MC40-6 chromosome 1, complete sequence.	negative_41_13	2534794	2543092
NC_010551.1	Burkholderia ambifaria MC40-6 chromosome 1, complete sequence.	negative_41_14	2594645	2603849
NC_010551.1	Burkholderia ambifaria MC40-6 chromosome 1, complete sequence.	negative_41_15	2625465	2637696
NC_010551.1	Burkholderia ambifaria MC40-6 chromosome 1, complete sequence.	negative_41_16	2672982	2682744
NC_010551.1	Burkholderia ambifaria MC40-6 chromosome 1, complete sequence.	negative_41_17	2684336	2701906
NC_010551.1	Burkholderia ambifaria MC40-6 chromosome 1, complete sequence.	negative_41_18	2748491	2759477
NC_010551.1	Burkholderia ambifaria MC40-6 chromosome 1, complete sequence.	negative_41_19	2801316	2813211
NC_010551.1	Burkholderia ambifaria MC40-6 chromosome 1, complete sequence.	negative_41_20	2821212	2837984
NC_010551.1	Burkholderia ambifaria MC40-6 chromosome 1, complete sequence.	negative_41_21	2848693	2861782
NC_010551.1	Burkholderia ambifaria MC40-6 chromosome 1, complete sequence.	negative_41_22	2884637	2892795
NC_010551.1	Burkholderia ambifaria MC40-6 chromosome 1, complete sequence.	negative_41_23	2907509	2924808
NC_010551.1	Burkholderia ambifaria MC40-6 chromosome 1, complete sequence.	negative_41_24	2933637	2950513
NC_010551.1	Burkholderia ambifaria MC40-6 chromosome 1, complete sequence.	negative_41_25	2998381	3012852
NC_010551.1	Burkholderia ambifaria MC40-6 chromosome 1, complete sequence.	negative_41_26	3013006	3022654
NC_010551.1	Burkholderia ambifaria MC40-6 chromosome 1, complete sequence.	negative_41_27	3053613	3069752
NC_010551.1	Burkholderia ambifaria MC40-6 chromosome 1, complete sequence.	negative_41_28	3069756	3086214
NC_010551.1	Burkholderia ambifaria MC40-6 chromosome 1, complete sequence.	negative_41_29	3245898	3256621
NC_010551.1	Burkholderia ambifaria MC40-6 chromosome 1, complete sequence.	negative_41_30	3262498	3271335
NC_010551.1	Burkholderia ambifaria MC40-6 chromosome 1, complete sequence.	negative_41_31	3379711	3395364
NC_010551.1	Burkholderia ambifaria MC40-6 chromosome 1, complete sequence.	negative_41_32	3395696	3406315
NC_010551.1	Burkholderia ambifaria MC40-6 chromosome 1, complete sequence.	negative_41_33	79438	88557
NC_010551.1	Burkholderia ambifaria MC40-6 chromosome 1, complete sequence.	negative_41_34	111819	122149
NC_010551.1	Burkholderia ambifaria MC40-6 chromosome 1, complete sequence.	negative_41_35	122212	132487
NC_010551.1	Burkholderia ambifaria MC40-6 chromosome 1, complete sequence.	negative_41_36	213090	225806
NC_010551.1	Burkholderia ambifaria MC40-6 chromosome 1, complete sequence.	negative_41_37	280870	296941
NC_010551.1	Burkholderia ambifaria MC40-6 chromosome 1, complete sequence.	negative_41_38	306226	324729
NC_010551.1	Burkholderia ambifaria MC40-6 chromosome 1, complete sequence.	negative_41_39	325066	352877
NC_010551.1	Burkholderia ambifaria MC40-6 chromosome 1, complete sequence.	negative_41_40	381229	411579
NC_010551.1	Burkholderia ambifaria MC40-6 chromosome 1, complete sequence.	negative_41_41	509058	530580
NC_010551.1	Burkholderia ambifaria MC40-6 chromosome 1, complete sequence.	negative_41_42	540365	563107
NC_010551.1	Burkholderia ambifaria MC40-6 chromosome 1, complete sequence.	negative_41_43	563143	576072
NC_010551.1	Burkholderia ambifaria MC40-6 chromosome 1, complete sequence.	negative_41_44	580859	594226
NC_010551.1	Burkholderia ambifaria MC40-6 chromosome 1, complete sequence.	negative_41_45	602744	620280
NC_010551.1	Burkholderia ambifaria MC40-6 chromosome 1, complete sequence.	negative_41_46	682776	692496
NC_010551.1	Burkholderia ambifaria MC40-6 chromosome 1, complete sequence.	negative_41_47	712793	722498
NC_010551.1	Burkholderia ambifaria MC40-6 chromosome 1, complete sequence.	negative_41_48	748893	761281
NC_010551.1	Burkholderia ambifaria MC40-6 chromosome 1, complete sequence.	negative_41_49	780125	788140
NC_010551.1	Burkholderia ambifaria MC40-6 chromosome 1, complete sequence.	negative_41_50	835702	845408
NC_010551.1	Burkholderia ambifaria MC40-6 chromosome 1, complete sequence.	negative_41_51	872177	885921
NC_010551.1	Burkholderia ambifaria MC40-6 chromosome 1, complete sequence.	negative_41_52	924470	933248
NC_010551.1	Burkholderia ambifaria MC40-6 chromosome 1, complete sequence.	negative_41_53	1007629	1030909
NC_010551.1	Burkholderia ambifaria MC40-6 chromosome 1, complete sequence.	negative_41_54	1067150	1079748
NC_010551.1	Burkholderia ambifaria MC40-6 chromosome 1, complete sequence.	negative_41_55	1082597	1116263
NC_010551.1	Burkholderia ambifaria MC40-6 chromosome 1, complete sequence.	negative_41_56	1125787	1133951
NC_010551.1	Burkholderia ambifaria MC40-6 chromosome 1, complete sequence.	negative_41_57	1301820	1325356
NC_008321.1	Shewanella sp. MR-4	negative_43_1	212375	242941
NC_008321.1	Shewanella sp. MR-4	negative_43_2	1931213	1942105
NC_008321.1	Shewanella sp. MR-4	negative_43_3	3975803	3984631
NC_008321.1	Shewanella sp. MR-4	negative_43_4	4688337	4699517
NC_006511.1	Salmonella enterica subsp. enterica serovar Paratyphi A str. ATCC 9150	negative_44_1	100631	109123
NC_006511.1	Salmonella enterica subsp. enterica serovar Paratyphi A str. ATCC 9150	negative_44_2	118746	130529
NC_006511.1	Salmonella enterica subsp. enterica serovar Paratyphi A str. ATCC 9150	negative_44_3	130562	140881
NC_006511.1	Salmonella enterica subsp. enterica serovar Paratyphi A str. ATCC 9150	negative_44_4	140919	163626
NC_006511.1	Salmonella enterica subsp. enterica serovar Paratyphi A str. ATCC 9150	negative_44_5	176609	185726
NC_006511.1	Salmonella enterica subsp. enterica serovar Paratyphi A str. ATCC 9150	negative_44_6	253743	278446
NC_006511.1	Salmonella enterica subsp. enterica serovar Paratyphi A str. ATCC 9150	negative_44_7	331376	340936
NC_006511.1	Salmonella enterica subsp. enterica serovar Paratyphi A str. ATCC 9150	negative_44_8	361421	371261
NC_006511.1	Salmonella enterica subsp. enterica serovar Paratyphi A str. ATCC 9150	negative_44_9	385872	394570
NC_006511.1	Salmonella enterica subsp. enterica serovar Paratyphi A str. ATCC 9150	negative_44_10	563127	573712
NC_006511.1	Salmonella enterica subsp. enterica serovar Paratyphi A str. ATCC 9150	negative_44_11	596531	623504
NC_006511.1	Salmonella enterica subsp. enterica serovar Paratyphi A str. ATCC 9150	negative_44_12	704359	713650
NC_006511.1	Salmonella enterica subsp. enterica serovar Paratyphi A str. ATCC 9150	negative_44_13	1163443	1171719
NC_006511.1	Salmonella enterica subsp. enterica serovar Paratyphi A str. ATCC 9150	negative_44_14	1175444	1186676
NC_006511.1	Salmonella enterica subsp. enterica serovar Paratyphi A str. ATCC 9150	negative_44_15	1196457	1206457
NC_006511.1	Salmonella enterica subsp. enterica serovar Paratyphi A str. ATCC 9150	negative_44_16	1225619	1236744
NC_006511.1	Salmonella enterica subsp. enterica serovar Paratyphi A str. ATCC 9150	negative_44_17	1712250	1725433
NC_006511.1	Salmonella enterica subsp. enterica serovar Paratyphi A str. ATCC 9150	negative_44_18	1867799	1883018
NC_006511.1	Salmonella enterica subsp. enterica serovar Paratyphi A str. ATCC 9150	negative_44_19	1907863	1922246
NC_006511.1	Salmonella enterica subsp. enterica serovar Paratyphi A str. ATCC 9150	negative_44_20	2071530	2081042
NC_006511.1	Salmonella enterica subsp. enterica serovar Paratyphi A str. ATCC 9150	negative_44_21	2082667	2094547
NC_006511.1	Salmonella enterica subsp. enterica serovar Paratyphi A str. ATCC 9150	negative_44_22	2115851	2124207
NC_006511.1	Salmonella enterica subsp. enterica serovar Paratyphi A str. ATCC 9150	negative_44_23	2152821	2163276
NC_006511.1	Salmonella enterica subsp. enterica serovar Paratyphi A str. ATCC 9150	negative_44_24	2221357	2230596
NC_006511.1	Salmonella enterica subsp. enterica serovar Paratyphi A str. ATCC 9150	negative_44_25	2335592	2346495
NC_006511.1	Salmonella enterica subsp. enterica serovar Paratyphi A str. ATCC 9150	negative_44_26	2361463	2374493
NC_006511.1	Salmonella enterica subsp. enterica serovar Paratyphi A str. ATCC 9150	negative_44_27	2961797	2971462
NC_006511.1	Salmonella enterica subsp. enterica serovar Paratyphi A str. ATCC 9150	negative_44_28	3016838	3026885
NC_006511.1	Salmonella enterica subsp. enterica serovar Paratyphi A str. ATCC 9150	negative_44_29	3029758	3040650
NC_006511.1	Salmonella enterica subsp. enterica serovar Paratyphi A str. ATCC 9150	negative_44_30	3058283	3069127
NC_006511.1	Salmonella enterica subsp. enterica serovar Paratyphi A str. ATCC 9150	negative_44_31	3154736	3164690
NC_006511.1	Salmonella enterica subsp. enterica serovar Paratyphi A str. ATCC 9150	negative_44_32	3253529	3267399
NC_006511.1	Salmonella enterica subsp. enterica serovar Paratyphi A str. ATCC 9150	negative_44_33	3277684	3288497
NC_006511.1	Salmonella enterica subsp. enterica serovar Paratyphi A str. ATCC 9150	negative_44_34	3336447	3347810
NC_006511.1	Salmonella enterica subsp. enterica serovar Paratyphi A str. ATCC 9150	negative_44_35	3389162	3403004
NC_006511.1	Salmonella enterica subsp. enterica serovar Paratyphi A str. ATCC 9150	negative_44_36	3419951	3429648
NC_006511.1	Salmonella enterica subsp. enterica serovar Paratyphi A str. ATCC 9150	negative_44_37	3442137	3460078
NC_006511.1	Salmonella enterica subsp. enterica serovar Paratyphi A str. ATCC 9150	negative_44_38	3461991	3471438
NC_006511.1	Salmonella enterica subsp. enterica serovar Paratyphi A str. ATCC 9150	negative_44_39	3693183	3702519
NC_006511.1	Salmonella enterica subsp. enterica serovar Paratyphi A str. ATCC 9150	negative_44_40	3848181	3860173
NC_006511.1	Salmonella enterica subsp. enterica serovar Paratyphi A str. ATCC 9150	negative_44_41	3899903	3908946
NC_006511.1	Salmonella enterica subsp. enterica serovar Paratyphi A str. ATCC 9150	negative_44_42	3987143	3997092
NC_006511.1	Salmonella enterica subsp. enterica serovar Paratyphi A str. ATCC 9150	negative_44_43	4133370	4147885
NC_006511.1	Salmonella enterica subsp. enterica serovar Paratyphi A str. ATCC 9150	negative_44_44	4351127	4362115
NC_008563.1	Escherichia coli APEC O1	negative_45_1	81272	91155
NC_008563.1	Escherichia coli APEC O1	negative_45_2	98309	109976
NC_008563.1	Escherichia coli APEC O1	negative_45_3	109980	122441
NC_008563.1	Escherichia coli APEC O1	negative_45_4	179399	188901
NC_008563.1	Escherichia coli APEC O1	negative_45_5	190409	214358
NC_008563.1	Escherichia coli APEC O1	negative_45_6	453884	462454
NC_008563.1	Escherichia coli APEC O1	negative_45_7	467801	478860
NC_008563.1	Escherichia coli APEC O1	negative_45_8	670497	682219
NC_008563.1	Escherichia coli APEC O1	negative_45_9	704285	712961
NC_008563.1	Escherichia coli APEC O1	negative_45_10	722431	734048
NC_008563.1	Escherichia coli APEC O1	negative_45_11	736772	748959
NC_008563.1	Escherichia coli APEC O1	negative_45_12	898030	911549
NC_008563.1	Escherichia coli APEC O1	negative_45_13	964508	990301
NC_008563.1	Escherichia coli APEC O1	negative_45_14	1001188	1011145
NC_008563.1	Escherichia coli APEC O1	negative_45_15	1088353	1097421
NC_008563.1	Escherichia coli APEC O1	negative_45_16	1287877	1299089
NC_008563.1	Escherichia coli APEC O1	negative_45_17	1308909	1319081
NC_008563.1	Escherichia coli APEC O1	negative_45_18	1386628	1396511
NC_008563.1	Escherichia coli APEC O1	negative_45_19	1727336	1740818
NC_008563.1	Escherichia coli APEC O1	negative_45_20	1772680	1781557
NC_008563.1	Escherichia coli APEC O1	negative_45_21	1839869	1847913
NC_008563.1	Escherichia coli APEC O1	negative_45_22	1902469	1915022
NC_008563.1	Escherichia coli APEC O1	negative_45_23	1938561	1947395
NC_008563.1	Escherichia coli APEC O1	negative_45_24	2380601	2395568
NC_008563.1	Escherichia coli APEC O1	negative_45_25	2482374	2491033
NC_008563.1	Escherichia coli APEC O1	negative_45_26	2494739	2522134
NC_008563.1	Escherichia coli APEC O1	negative_45_27	2533543	2543774
NC_008563.1	Escherichia coli APEC O1	negative_45_28	2545530	2554260
NC_008563.1	Escherichia coli APEC O1	negative_45_29	2660496	2668642
NC_008563.1	Escherichia coli APEC O1	negative_45_30	2792842	2804841
NC_008563.1	Escherichia coli APEC O1	negative_45_31	2813669	2823473
NC_008563.1	Escherichia coli APEC O1	negative_45_32	3240872	3254145
NC_008563.1	Escherichia coli APEC O1	negative_45_33	3278157	3288147
NC_008563.1	Escherichia coli APEC O1	negative_45_34	3593327	3611085
NC_008563.1	Escherichia coli APEC O1	negative_45_35	3623166	3631493
NC_008563.1	Escherichia coli APEC O1	negative_45_36	3671072	3685951
NC_008563.1	Escherichia coli APEC O1	negative_45_37	3726463	3744082
NC_008563.1	Escherichia coli APEC O1	negative_45_38	3802499	3816437
NC_008563.1	Escherichia coli APEC O1	negative_45_39	3859080	3867574
NC_008563.1	Escherichia coli APEC O1	negative_45_40	4084997	4096429
NC_008563.1	Escherichia coli APEC O1	negative_45_41	4209077	4230277
NC_008563.1	Escherichia coli APEC O1	negative_45_42	4267277	4275663
NC_008563.1	Escherichia coli APEC O1	negative_45_43	4368070	4378019
NC_008563.1	Escherichia coli APEC O1	negative_45_44	4428187	4436280
NC_008563.1	Escherichia coli APEC O1	negative_45_45	4496686	4510936
NC_008563.1	Escherichia coli APEC O1	negative_45_46	4535786	4545595
NC_008563.1	Escherichia coli APEC O1	negative_45_47	4799725	4815411
NC_008563.1	Escherichia coli APEC O1	negative_45_48	5049798	5061841
NC_008024.1	Streptococcus pyogenes MGAS10750	negative_46_1	16561	29751
NC_008024.1	Streptococcus pyogenes MGAS10750	negative_46_2	34585	45643
NC_008024.1	Streptococcus pyogenes MGAS10750	negative_46_3	55271	64010
NC_008024.1	Streptococcus pyogenes MGAS10750	negative_46_4	64650	80381
NC_008024.1	Streptococcus pyogenes MGAS10750	negative_46_5	92618	112263
NC_008024.1	Streptococcus pyogenes MGAS10750	negative_46_6	244878	255754
NC_008024.1	Streptococcus pyogenes MGAS10750	negative_46_7	498946	510730
NC_008024.1	Streptococcus pyogenes MGAS10750	negative_46_8	1020418	1032162
NC_008024.1	Streptococcus pyogenes MGAS10750	negative_46_9	1042629	1059419
NC_008024.1	Streptococcus pyogenes MGAS10750	negative_46_10	1091364	1099902
NC_008024.1	Streptococcus pyogenes MGAS10750	negative_46_11	1549975	1563080
NC_008024.1	Streptococcus pyogenes MGAS10750	negative_46_12	1585166	1593541
NC_008024.1	Streptococcus pyogenes MGAS10750	negative_46_13	1847548	1862227
NC_008024.1	Streptococcus pyogenes MGAS10750	negative_46_14	1877094	1889336
NC_008024.1	Streptococcus pyogenes MGAS10750	negative_46_15	1908915	1917515
NC_010410.1	Acinetobacter baumannii AYE	negative_47_1	1102468	1111396
NC_010410.1	Acinetobacter baumannii AYE	negative_47_2	1274731	1286738
NC_010410.1	Acinetobacter baumannii AYE	negative_47_3	1342364	1358564
NC_010410.1	Acinetobacter baumannii AYE	negative_47_4	1420609	1432850
NC_010410.1	Acinetobacter baumannii AYE	negative_47_5	1439115	1451788
NC_010410.1	Acinetobacter baumannii AYE	negative_47_6	1486825	1496018
NC_010410.1	Acinetobacter baumannii AYE	negative_47_7	1565087	1584306
NC_010410.1	Acinetobacter baumannii AYE	negative_47_8	1635084	1655722
NC_010410.1	Acinetobacter baumannii AYE	negative_47_9	1699369	1714190
NC_010410.1	Acinetobacter baumannii AYE	negative_47_10	1738227	1749578
NC_010410.1	Acinetobacter baumannii AYE	negative_47_11	2065554	2082825
NC_010410.1	Acinetobacter baumannii AYE	negative_47_12	2118526	2127876
NC_010410.1	Acinetobacter baumannii AYE	negative_47_13	2128330	2143637
NC_010410.1	Acinetobacter baumannii AYE	negative_47_14	2451192	2463790
NC_010410.1	Acinetobacter baumannii AYE	negative_47_15	2777569	2791904
NC_010410.1	Acinetobacter baumannii AYE	negative_47_16	2884272	2892683
NC_010410.1	Acinetobacter baumannii AYE	negative_47_17	2933214	2944557
NC_010410.1	Acinetobacter baumannii AYE	negative_47_18	2951061	2963477
NC_010410.1	Acinetobacter baumannii AYE	negative_47_19	2972608	2981121
NC_010410.1	Acinetobacter baumannii AYE	negative_47_20	2998876	3013334
NC_010410.1	Acinetobacter baumannii AYE	negative_47_21	3035170	3048334
NC_010410.1	Acinetobacter baumannii AYE	negative_47_22	3076722	3094105
NC_010410.1	Acinetobacter baumannii AYE	negative_47_23	3163774	3171967
NC_010410.1	Acinetobacter baumannii AYE	negative_47_24	3178626	3187056
NC_010410.1	Acinetobacter baumannii AYE	negative_47_25	3187389	3204387
NC_010410.1	Acinetobacter baumannii AYE	negative_47_26	3221318	3232985
NC_010410.1	Acinetobacter baumannii AYE	negative_47_27	3266431	3275098
NC_010410.1	Acinetobacter baumannii AYE	negative_47_28	3279778	3294056
NC_010410.1	Acinetobacter baumannii AYE	negative_47_29	3299839	3325948
NC_010410.1	Acinetobacter baumannii AYE	negative_47_30	3328543	3348126
NC_010410.1	Acinetobacter baumannii AYE	negative_47_31	3362284	3379429
NC_010410.1	Acinetobacter baumannii AYE	negative_47_32	3415353	3433338
NC_010410.1	Acinetobacter baumannii AYE	negative_47_33	3457562	3473515
NC_010410.1	Acinetobacter baumannii AYE	negative_47_34	3479716	3496657
NC_010410.1	Acinetobacter baumannii AYE	negative_47_35	3498988	3525853
NC_010410.1	Acinetobacter baumannii AYE	negative_47_36	3539464	3560763
NC_010410.1	Acinetobacter baumannii AYE	negative_47_37	3574737	3610010
NC_010410.1	Acinetobacter baumannii AYE	negative_47_38	3703400	3719217
NC_010410.1	Acinetobacter baumannii AYE	negative_47_39	3747981	3758106
NC_010410.1	Acinetobacter baumannii AYE	negative_47_40	3797440	3805445
NC_010410.1	Acinetobacter baumannii AYE	negative_47_41	3868051	3877009
NC_010410.1	Acinetobacter baumannii AYE	negative_47_42	77	10212
NC_010410.1	Acinetobacter baumannii AYE	negative_47_43	36692	58984
NC_010410.1	Acinetobacter baumannii AYE	negative_47_44	101059	111708
NC_010410.1	Acinetobacter baumannii AYE	negative_47_45	116527	127371
NC_010410.1	Acinetobacter baumannii AYE	negative_47_46	145742	156569
NC_010410.1	Acinetobacter baumannii AYE	negative_47_47	159478	173502
NC_010410.1	Acinetobacter baumannii AYE	negative_47_48	180032	189151
NC_010410.1	Acinetobacter baumannii AYE	negative_47_49	195303	206547
NC_010410.1	Acinetobacter baumannii AYE	negative_47_50	296330	307381
NC_010410.1	Acinetobacter baumannii AYE	negative_47_51	307464	328613
NC_010410.1	Acinetobacter baumannii AYE	negative_47_52	345261	358240
NC_010410.1	Acinetobacter baumannii AYE	negative_47_53	410545	425397
NC_010410.1	Acinetobacter baumannii AYE	negative_47_54	429407	461615
NC_010410.1	Acinetobacter baumannii AYE	negative_47_55	475196	485793
NC_010410.1	Acinetobacter baumannii AYE	negative_47_56	505504	516494
NC_010410.1	Acinetobacter baumannii AYE	negative_47_57	581193	592211
NC_010410.1	Acinetobacter baumannii AYE	negative_47_58	616977	629612
NC_010410.1	Acinetobacter baumannii AYE	negative_47_59	633711	643220
NC_010410.1	Acinetobacter baumannii AYE	negative_47_60	653032	671853
NC_010410.1	Acinetobacter baumannii AYE	negative_47_61	674958	685669
NC_010410.1	Acinetobacter baumannii AYE	negative_47_62	697687	706255
NC_010410.1	Acinetobacter baumannii AYE	negative_47_63	715011	729241
NC_010410.1	Acinetobacter baumannii AYE	negative_47_64	764167	779530
NC_010410.1	Acinetobacter baumannii AYE	negative_47_65	791732	806432
NC_010410.1	Acinetobacter baumannii AYE	negative_47_66	843722	855588
NC_010410.1	Acinetobacter baumannii AYE	negative_47_67	910778	919757
NC_010410.1	Acinetobacter baumannii AYE	negative_47_68	963216	974244
NC_010410.1	Acinetobacter baumannii AYE	negative_47_69	979445	995837
NC_010410.1	Acinetobacter baumannii AYE	negative_47_70	1006735	1018041
NC_004070.1	Streptococcus pyogenes MGAS315	negative_48_1	16590	29782
NC_004070.1	Streptococcus pyogenes MGAS315	negative_48_2	34650	45783
NC_004070.1	Streptococcus pyogenes MGAS315	negative_48_3	54316	79301
NC_004070.1	Streptococcus pyogenes MGAS315	negative_48_4	90257	110951
NC_004070.1	Streptococcus pyogenes MGAS315	negative_48_5	235771	246647
NC_004070.1	Streptococcus pyogenes MGAS315	negative_48_6	467704	476392
NC_004070.1	Streptococcus pyogenes MGAS315	negative_48_7	907913	919584
NC_004070.1	Streptococcus pyogenes MGAS315	negative_48_8	930060	946851
NC_004070.1	Streptococcus pyogenes MGAS315	negative_48_9	1019770	1028308
NC_004070.1	Streptococcus pyogenes MGAS315	negative_48_10	1581473	1595509
NC_004070.1	Streptococcus pyogenes MGAS315	negative_48_11	1617146	1625521
NC_004070.1	Streptococcus pyogenes MGAS315	negative_48_12	1694272	1705194
NC_004070.1	Streptococcus pyogenes MGAS315	negative_48_13	1820911	1835585
NC_004070.1	Streptococcus pyogenes MGAS315	negative_48_14	1836587	1848816
NC_004070.1	Streptococcus pyogenes MGAS315	negative_48_15	1868404	1877007
NC_005139.1	Vibrio vulnificus YJ016 chromosome I, complete sequence.	negative_49_1	1026453	1036164
NC_005139.1	Vibrio vulnificus YJ016 chromosome I, complete sequence.	negative_49_2	1708132	1716780
NC_005139.1	Vibrio vulnificus YJ016 chromosome I, complete sequence.	negative_49_3	2565815	2579694
NC_005139.1	Vibrio vulnificus YJ016 chromosome I, complete sequence.	negative_49_4	2776433	2791641
NC_005139.1	Vibrio vulnificus YJ016 chromosome I, complete sequence.	negative_49_5	2839945	2852701
NC_005139.1	Vibrio vulnificus YJ016 chromosome I, complete sequence.	negative_49_6	2996502	3006815
NC_005139.1	Vibrio vulnificus YJ016 chromosome I, complete sequence.	negative_49_7	3237615	3251081
NC_005139.1	Vibrio vulnificus YJ016 chromosome I, complete sequence.	negative_49_8	3343071	3353815
NC_005139.1	Vibrio vulnificus YJ016 chromosome I, complete sequence.	negative_49_9	2397	12776
NC_005139.1	Vibrio vulnificus YJ016 chromosome I, complete sequence.	negative_49_10	220735	229904
NC_005139.1	Vibrio vulnificus YJ016 chromosome I, complete sequence.	negative_49_11	383813	397680
NC_005139.1	Vibrio vulnificus YJ016 chromosome I, complete sequence.	negative_49_12	905426	915904
NC_009783.1	Vibrio harveyi ATCC BAA-1116 chromosome I, complete sequence.	negative_50_1	221078	235502
NC_009783.1	Vibrio harveyi ATCC BAA-1116 chromosome I, complete sequence.	negative_50_2	404678	415423
NC_009783.1	Vibrio harveyi ATCC BAA-1116 chromosome I, complete sequence.	negative_50_3	418585	429109
NC_009783.1	Vibrio harveyi ATCC BAA-1116 chromosome I, complete sequence.	negative_50_4	582021	591137
NC_009783.1	Vibrio harveyi ATCC BAA-1116 chromosome I, complete sequence.	negative_50_5	721774	735642
NC_009783.1	Vibrio harveyi ATCC BAA-1116 chromosome I, complete sequence.	negative_50_6	892706	905292
NC_009783.1	Vibrio harveyi ATCC BAA-1116 chromosome I, complete sequence.	negative_50_7	1233203	1243814
NC_009783.1	Vibrio harveyi ATCC BAA-1116 chromosome I, complete sequence.	negative_50_8	1360626	1370345
NC_009783.1	Vibrio harveyi ATCC BAA-1116 chromosome I, complete sequence.	negative_50_9	3242751	3256972
NC_009783.1	Vibrio harveyi ATCC BAA-1116 chromosome I, complete sequence.	negative_50_10	3465026	3479858
NC_009783.1	Vibrio harveyi ATCC BAA-1116 chromosome I, complete sequence.	negative_50_11	3531986	3544776
NC_009783.1	Vibrio harveyi ATCC BAA-1116 chromosome I, complete sequence.	negative_50_12	3718143	3729174
NC_009080.1	Burkholderia mallei NCTC 10247 chromosome I, complete sequence.	negative_51_1	10137	22946
NC_009080.1	Burkholderia mallei NCTC 10247 chromosome I, complete sequence.	negative_51_2	29622	45058
NC_009080.1	Burkholderia mallei NCTC 10247 chromosome I, complete sequence.	negative_51_3	110865	122356
NC_009080.1	Burkholderia mallei NCTC 10247 chromosome I, complete sequence.	negative_51_4	172196	180627
NC_009080.1	Burkholderia mallei NCTC 10247 chromosome I, complete sequence.	negative_51_5	183759	197955
NC_009080.1	Burkholderia mallei NCTC 10247 chromosome I, complete sequence.	negative_51_6	199443	209119
NC_009080.1	Burkholderia mallei NCTC 10247 chromosome I, complete sequence.	negative_51_7	253631	262855
NC_009080.1	Burkholderia mallei NCTC 10247 chromosome I, complete sequence.	negative_51_8	280027	289568
NC_009080.1	Burkholderia mallei NCTC 10247 chromosome I, complete sequence.	negative_51_9	292797	303136
NC_009080.1	Burkholderia mallei NCTC 10247 chromosome I, complete sequence.	negative_51_10	341654	351680
NC_009080.1	Burkholderia mallei NCTC 10247 chromosome I, complete sequence.	negative_51_11	352214	362499
NC_009080.1	Burkholderia mallei NCTC 10247 chromosome I, complete sequence.	negative_51_12	381780	417798
NC_009080.1	Burkholderia mallei NCTC 10247 chromosome I, complete sequence.	negative_51_13	546615	570774
NC_009080.1	Burkholderia mallei NCTC 10247 chromosome I, complete sequence.	negative_51_14	772212	781905
NC_009080.1	Burkholderia mallei NCTC 10247 chromosome I, complete sequence.	negative_51_15	941991	953875
NC_009080.1	Burkholderia mallei NCTC 10247 chromosome I, complete sequence.	negative_51_16	967085	977033
NC_009080.1	Burkholderia mallei NCTC 10247 chromosome I, complete sequence.	negative_51_17	982799	993399
NC_009080.1	Burkholderia mallei NCTC 10247 chromosome I, complete sequence.	negative_51_18	1750996	1759473
NC_009080.1	Burkholderia mallei NCTC 10247 chromosome I, complete sequence.	negative_51_19	1763980	1794177
NC_009080.1	Burkholderia mallei NCTC 10247 chromosome I, complete sequence.	negative_51_20	1802475	1812513
NC_009080.1	Burkholderia mallei NCTC 10247 chromosome I, complete sequence.	negative_51_21	1836065	1845983
NC_009080.1	Burkholderia mallei NCTC 10247 chromosome I, complete sequence.	negative_51_22	1917925	1925960
NC_009080.1	Burkholderia mallei NCTC 10247 chromosome I, complete sequence.	negative_51_23	1963304	1972120
NC_009080.1	Burkholderia mallei NCTC 10247 chromosome I, complete sequence.	negative_51_24	2016930	2030941
NC_009080.1	Burkholderia mallei NCTC 10247 chromosome I, complete sequence.	negative_51_25	2064245	2081778
NC_009080.1	Burkholderia mallei NCTC 10247 chromosome I, complete sequence.	negative_51_26	2170420	2193623
NC_009080.1	Burkholderia mallei NCTC 10247 chromosome I, complete sequence.	negative_51_27	2311113	2321896
NC_009080.1	Burkholderia mallei NCTC 10247 chromosome I, complete sequence.	negative_51_28	2322209	2338402
NC_009080.1	Burkholderia mallei NCTC 10247 chromosome I, complete sequence.	negative_51_29	2351275	2368346
NC_009080.1	Burkholderia mallei NCTC 10247 chromosome I, complete sequence.	negative_51_30	2377408	2389370
NC_009080.1	Burkholderia mallei NCTC 10247 chromosome I, complete sequence.	negative_51_31	2507140	2517521
NC_009080.1	Burkholderia mallei NCTC 10247 chromosome I, complete sequence.	negative_51_32	2538797	2549041
NC_009080.1	Burkholderia mallei NCTC 10247 chromosome I, complete sequence.	negative_51_33	2699812	2730429
NC_009080.1	Burkholderia mallei NCTC 10247 chromosome I, complete sequence.	negative_51_34	2786126	2798377
NC_009080.1	Burkholderia mallei NCTC 10247 chromosome I, complete sequence.	negative_51_35	2798789	2814771
NC_009080.1	Burkholderia mallei NCTC 10247 chromosome I, complete sequence.	negative_51_36	2886026	2895664
NC_009080.1	Burkholderia mallei NCTC 10247 chromosome I, complete sequence.	negative_51_37	2896140	2910603
NC_009080.1	Burkholderia mallei NCTC 10247 chromosome I, complete sequence.	negative_51_38	2936022	2945482
NC_009080.1	Burkholderia mallei NCTC 10247 chromosome I, complete sequence.	negative_51_39	2948485	2958488
NC_009080.1	Burkholderia mallei NCTC 10247 chromosome I, complete sequence.	negative_51_40	3073169	3084358
NC_009080.1	Burkholderia mallei NCTC 10247 chromosome I, complete sequence.	negative_51_41	3184510	3206303
NC_009080.1	Burkholderia mallei NCTC 10247 chromosome I, complete sequence.	negative_51_42	3206632	3219974
NC_009080.1	Burkholderia mallei NCTC 10247 chromosome I, complete sequence.	negative_51_43	3229950	3246683
NC_009080.1	Burkholderia mallei NCTC 10247 chromosome I, complete sequence.	negative_51_44	3251982	3269652
NC_009080.1	Burkholderia mallei NCTC 10247 chromosome I, complete sequence.	negative_51_45	3269914	3278294
NC_009080.1	Burkholderia mallei NCTC 10247 chromosome I, complete sequence.	negative_51_46	3304371	3315465
NC_009080.1	Burkholderia mallei NCTC 10247 chromosome I, complete sequence.	negative_51_47	3319520	3329347
NC_009080.1	Burkholderia mallei NCTC 10247 chromosome I, complete sequence.	negative_51_48	3407456	3422120
NC_009080.1	Burkholderia mallei NCTC 10247 chromosome I, complete sequence.	negative_51_49	3427315	3453091
NC_009080.1	Burkholderia mallei NCTC 10247 chromosome I, complete sequence.	negative_51_50	3471938	3480992
NC_008022.1	Streptococcus pyogenes MGAS10270	negative_52_1	16560	29752
NC_008022.1	Streptococcus pyogenes MGAS10270	negative_52_2	34620	45751
NC_008022.1	Streptococcus pyogenes MGAS10270	negative_52_3	54294	79278
NC_008022.1	Streptococcus pyogenes MGAS10270	negative_52_4	89170	104207
NC_008022.1	Streptococcus pyogenes MGAS10270	negative_52_5	245834	259668
NC_008022.1	Streptococcus pyogenes MGAS10270	negative_52_6	480670	493356
NC_008022.1	Streptococcus pyogenes MGAS10270	negative_52_7	989256	1001000
NC_008022.1	Streptococcus pyogenes MGAS10270	negative_52_8	1011471	1028259
NC_008022.1	Streptococcus pyogenes MGAS10270	negative_52_9	1060205	1068743
NC_008022.1	Streptococcus pyogenes MGAS10270	negative_52_10	1566518	1579552
NC_008022.1	Streptococcus pyogenes MGAS10270	negative_52_11	1605920	1614296
NC_008022.1	Streptococcus pyogenes MGAS10270	negative_52_12	1819081	1833759
NC_008022.1	Streptococcus pyogenes MGAS10270	negative_52_13	1849026	1861268
NC_008022.1	Streptococcus pyogenes MGAS10270	negative_52_14	1896175	1904779
NC_008253.1	Escherichia coli 536	negative_53_1	51267	60281
NC_008253.1	Escherichia coli 536	negative_53_2	80167	90050
NC_008253.1	Escherichia coli 536	negative_53_3	97204	108871
NC_008253.1	Escherichia coli 536	negative_53_4	108886	121336
NC_008253.1	Escherichia coli 536	negative_53_5	178826	188340
NC_008253.1	Escherichia coli 536	negative_53_6	189840	213792
NC_008253.1	Escherichia coli 536	negative_53_7	505403	513977
NC_008253.1	Escherichia coli 536	negative_53_8	519309	530372
NC_008253.1	Escherichia coli 536	negative_53_9	723456	732146
NC_008253.1	Escherichia coli 536	negative_53_10	754289	762976
NC_008253.1	Escherichia coli 536	negative_53_11	772460	784078
NC_008253.1	Escherichia coli 536	negative_53_12	786802	796017
NC_008253.1	Escherichia coli 536	negative_53_13	971588	997389
NC_008253.1	Escherichia coli 536	negative_53_14	1008188	1018232
NC_008253.1	Escherichia coli 536	negative_53_15	1297189	1305984
NC_008253.1	Escherichia coli 536	negative_53_16	1318101	1328396
NC_008253.1	Escherichia coli 536	negative_53_17	1350734	1360758
NC_008253.1	Escherichia coli 536	negative_53_18	1625111	1638791
NC_008253.1	Escherichia coli 536	negative_53_19	1842499	1858229
NC_008253.1	Escherichia coli 536	negative_53_20	2313438	2323684
NC_008253.1	Escherichia coli 536	negative_53_21	2410474	2419133
NC_008253.1	Escherichia coli 536	negative_53_22	2421282	2448400
NC_008253.1	Escherichia coli 536	negative_53_23	2534312	2543448
NC_008253.1	Escherichia coli 536	negative_53_24	2645635	2654735
NC_008253.1	Escherichia coli 536	negative_53_25	2663569	2673364
NC_008253.1	Escherichia coli 536	negative_53_26	2751989	2761518
NC_008253.1	Escherichia coli 536	negative_53_27	2822363	2833372
NC_008253.1	Escherichia coli 536	negative_53_28	2981268	2993654
NC_008253.1	Escherichia coli 536	negative_53_29	3053211	3062424
NC_008253.1	Escherichia coli 536	negative_53_30	3064031	3078744
NC_008253.1	Escherichia coli 536	negative_53_31	3101228	3111218
NC_008253.1	Escherichia coli 536	negative_53_32	3411042	3428800
NC_008253.1	Escherichia coli 536	negative_53_33	3440867	3449211
NC_008253.1	Escherichia coli 536	negative_53_34	3490093	3504972
NC_008253.1	Escherichia coli 536	negative_53_35	3541076	3563007
NC_008253.1	Escherichia coli 536	negative_53_36	3680033	3688527
NC_008253.1	Escherichia coli 536	negative_53_37	3898143	3912620
NC_008253.1	Escherichia coli 536	negative_53_38	4090820	4099259
NC_008253.1	Escherichia coli 536	negative_53_39	4099291	4120402
NC_008253.1	Escherichia coli 536	negative_53_40	4157403	4165768
NC_008253.1	Escherichia coli 536	negative_53_41	4255592	4265637
NC_008253.1	Escherichia coli 536	negative_53_42	4318579	4326672
NC_008253.1	Escherichia coli 536	negative_53_43	4387063	4401350
NC_008253.1	Escherichia coli 536	negative_53_44	4426151	4436339
NC_008253.1	Escherichia coli 536	negative_53_45	4456232	4471900
NC_008253.1	Escherichia coli 536	negative_53_46	4621817	4637492
NC_008253.1	Escherichia coli 536	negative_53_47	4907755	4919574
NC_007434.1	Burkholderia pseudomallei 1710b chromosome I, complete sequence.	negative_54_1	74060	85245
NC_007434.1	Burkholderia pseudomallei 1710b chromosome I, complete sequence.	negative_54_2	190145	199896
NC_007434.1	Burkholderia pseudomallei 1710b chromosome I, complete sequence.	negative_54_3	211405	222482
NC_007434.1	Burkholderia pseudomallei 1710b chromosome I, complete sequence.	negative_54_4	231123	247298
NC_007434.1	Burkholderia pseudomallei 1710b chromosome I, complete sequence.	negative_54_5	372415	388603
NC_007434.1	Burkholderia pseudomallei 1710b chromosome I, complete sequence.	negative_54_6	459001	468255
NC_007434.1	Burkholderia pseudomallei 1710b chromosome I, complete sequence.	negative_54_7	471278	482355
NC_007434.1	Burkholderia pseudomallei 1710b chromosome I, complete sequence.	negative_54_8	666803	679276
NC_007434.1	Burkholderia pseudomallei 1710b chromosome I, complete sequence.	negative_54_9	679582	695550
NC_007434.1	Burkholderia pseudomallei 1710b chromosome I, complete sequence.	negative_54_10	762384	771998
NC_007434.1	Burkholderia pseudomallei 1710b chromosome I, complete sequence.	negative_54_11	772480	787081
NC_007434.1	Burkholderia pseudomallei 1710b chromosome I, complete sequence.	negative_54_12	873760	890860
NC_007434.1	Burkholderia pseudomallei 1710b chromosome I, complete sequence.	negative_54_13	899903	912279
NC_007434.1	Burkholderia pseudomallei 1710b chromosome I, complete sequence.	negative_54_14	939644	948713
NC_007434.1	Burkholderia pseudomallei 1710b chromosome I, complete sequence.	negative_54_15	1017602	1031185
NC_007434.1	Burkholderia pseudomallei 1710b chromosome I, complete sequence.	negative_54_16	1037449	1052840
NC_007434.1	Burkholderia pseudomallei 1710b chromosome I, complete sequence.	negative_54_17	1116563	1128023
NC_007434.1	Burkholderia pseudomallei 1710b chromosome I, complete sequence.	negative_54_18	1173035	1188955
NC_007434.1	Burkholderia pseudomallei 1710b chromosome I, complete sequence.	negative_54_19	1191848	1201724
NC_007434.1	Burkholderia pseudomallei 1710b chromosome I, complete sequence.	negative_54_20	1238324	1251055
NC_007434.1	Burkholderia pseudomallei 1710b chromosome I, complete sequence.	negative_54_21	1360383	1369946
NC_007434.1	Burkholderia pseudomallei 1710b chromosome I, complete sequence.	negative_54_22	1401269	1418715
NC_007434.1	Burkholderia pseudomallei 1710b chromosome I, complete sequence.	negative_54_23	1450502	1460348
NC_007434.1	Burkholderia pseudomallei 1710b chromosome I, complete sequence.	negative_54_24	1461098	1471374
NC_007434.1	Burkholderia pseudomallei 1710b chromosome I, complete sequence.	negative_54_25	1489418	1499204
NC_007434.1	Burkholderia pseudomallei 1710b chromosome I, complete sequence.	negative_54_26	1502969	1525502
NC_007434.1	Burkholderia pseudomallei 1710b chromosome I, complete sequence.	negative_54_27	1534319	1543850
NC_007434.1	Burkholderia pseudomallei 1710b chromosome I, complete sequence.	negative_54_28	1687975	1711927
NC_007434.1	Burkholderia pseudomallei 1710b chromosome I, complete sequence.	negative_54_29	2055316	2067203
NC_007434.1	Burkholderia pseudomallei 1710b chromosome I, complete sequence.	negative_54_30	2080749	2093230
NC_007434.1	Burkholderia pseudomallei 1710b chromosome I, complete sequence.	negative_54_31	2096442	2107045
NC_007434.1	Burkholderia pseudomallei 1710b chromosome I, complete sequence.	negative_54_32	3179868	3190423
NC_007434.1	Burkholderia pseudomallei 1710b chromosome I, complete sequence.	negative_54_33	3193512	3220254
NC_007434.1	Burkholderia pseudomallei 1710b chromosome I, complete sequence.	negative_54_34	3229092	3241481
NC_007434.1	Burkholderia pseudomallei 1710b chromosome I, complete sequence.	negative_54_35	3282277	3296858
NC_007434.1	Burkholderia pseudomallei 1710b chromosome I, complete sequence.	negative_54_36	3302160	3311029
NC_007434.1	Burkholderia pseudomallei 1710b chromosome I, complete sequence.	negative_54_37	3312236	3320771
NC_007434.1	Burkholderia pseudomallei 1710b chromosome I, complete sequence.	negative_54_38	3387643	3396452
NC_007434.1	Burkholderia pseudomallei 1710b chromosome I, complete sequence.	negative_54_39	3628314	3652107
NC_007434.1	Burkholderia pseudomallei 1710b chromosome I, complete sequence.	negative_54_40	3687024	3697319
NC_007434.1	Burkholderia pseudomallei 1710b chromosome I, complete sequence.	negative_54_41	3720170	3730476
NC_007434.1	Burkholderia pseudomallei 1710b chromosome I, complete sequence.	negative_54_42	3766302	3778351
NC_007434.1	Burkholderia pseudomallei 1710b chromosome I, complete sequence.	negative_54_43	3797112	3814843
NC_007434.1	Burkholderia pseudomallei 1710b chromosome I, complete sequence.	negative_54_44	3819733	3836125
NC_007434.1	Burkholderia pseudomallei 1710b chromosome I, complete sequence.	negative_54_45	3841595	3855062
NC_007434.1	Burkholderia pseudomallei 1710b chromosome I, complete sequence.	negative_54_46	3855388	3877176
NC_007434.1	Burkholderia pseudomallei 1710b chromosome I, complete sequence.	negative_54_47	4018304	4038773
NC_007434.1	Burkholderia pseudomallei 1710b chromosome I, complete sequence.	negative_54_48	4039171	4048940
NC_007434.1	Burkholderia pseudomallei 1710b chromosome I, complete sequence.	negative_54_49	4079201	4104620
NC_007434.1	Burkholderia pseudomallei 1710b chromosome I, complete sequence.	negative_54_50	4110173	4124837
NC_007434.1	Burkholderia pseudomallei 1710b chromosome I, complete sequence.	negative_54_51	8283	24286
NC_006905.1	Salmonella enterica subsp. enterica serovar Choleraesuis str. SC-B67	negative_55_1	94942	103451
NC_006905.1	Salmonella enterica subsp. enterica serovar Choleraesuis str. SC-B67	negative_55_2	111195	123285
NC_006905.1	Salmonella enterica subsp. enterica serovar Choleraesuis str. SC-B67	negative_55_3	123386	133709
NC_006905.1	Salmonella enterica subsp. enterica serovar Choleraesuis str. SC-B67	negative_55_4	133747	155976
NC_006905.1	Salmonella enterica subsp. enterica serovar Choleraesuis str. SC-B67	negative_55_5	245584	270212
NC_006905.1	Salmonella enterica subsp. enterica serovar Choleraesuis str. SC-B67	negative_55_6	543066	556009
NC_006905.1	Salmonella enterica subsp. enterica serovar Choleraesuis str. SC-B67	negative_55_7	572835	582237
NC_006905.1	Salmonella enterica subsp. enterica serovar Choleraesuis str. SC-B67	negative_55_8	768587	779819
NC_006905.1	Salmonella enterica subsp. enterica serovar Choleraesuis str. SC-B67	negative_55_9	807859	816583
NC_006905.1	Salmonella enterica subsp. enterica serovar Choleraesuis str. SC-B67	negative_55_10	825367	837080
NC_006905.1	Salmonella enterica subsp. enterica serovar Choleraesuis str. SC-B67	negative_55_11	838702	847868
NC_006905.1	Salmonella enterica subsp. enterica serovar Choleraesuis str. SC-B67	negative_55_12	919932	931113
NC_006905.1	Salmonella enterica subsp. enterica serovar Choleraesuis str. SC-B67	negative_55_13	973512	981978
NC_006905.1	Salmonella enterica subsp. enterica serovar Choleraesuis str. SC-B67	negative_55_14	1018817	1029931
NC_006905.1	Salmonella enterica subsp. enterica serovar Choleraesuis str. SC-B67	negative_55_15	1053255	1070057
NC_006905.1	Salmonella enterica subsp. enterica serovar Choleraesuis str. SC-B67	negative_55_16	1559787	1567908
NC_006905.1	Salmonella enterica subsp. enterica serovar Choleraesuis str. SC-B67	negative_55_17	1818729	1829892
NC_006905.1	Salmonella enterica subsp. enterica serovar Choleraesuis str. SC-B67	negative_55_18	1849013	1859001
NC_006905.1	Salmonella enterica subsp. enterica serovar Choleraesuis str. SC-B67	negative_55_19	1870866	1879662
NC_006905.1	Salmonella enterica subsp. enterica serovar Choleraesuis str. SC-B67	negative_55_20	2090923	2100291
NC_006905.1	Salmonella enterica subsp. enterica serovar Choleraesuis str. SC-B67	negative_55_21	2335395	2350592
NC_006905.1	Salmonella enterica subsp. enterica serovar Choleraesuis str. SC-B67	negative_55_22	2438750	2465790
NC_006905.1	Salmonella enterica subsp. enterica serovar Choleraesuis str. SC-B67	negative_55_23	2488608	2499238
NC_006905.1	Salmonella enterica subsp. enterica serovar Choleraesuis str. SC-B67	negative_55_24	2503026	2511759
NC_006905.1	Salmonella enterica subsp. enterica serovar Choleraesuis str. SC-B67	negative_55_25	2672276	2681300
NC_006905.1	Salmonella enterica subsp. enterica serovar Choleraesuis str. SC-B67	negative_55_26	2696039	2705851
NC_006905.1	Salmonella enterica subsp. enterica serovar Choleraesuis str. SC-B67	negative_55_27	2726326	2735752
NC_006905.1	Salmonella enterica subsp. enterica serovar Choleraesuis str. SC-B67	negative_55_28	2920953	2930437
NC_006905.1	Salmonella enterica subsp. enterica serovar Choleraesuis str. SC-B67	negative_55_29	3105004	3113523
NC_006905.1	Salmonella enterica subsp. enterica serovar Choleraesuis str. SC-B67	negative_55_30	3157390	3167401
NC_006905.1	Salmonella enterica subsp. enterica serovar Choleraesuis str. SC-B67	negative_55_31	3170308	3181068
NC_006905.1	Salmonella enterica subsp. enterica serovar Choleraesuis str. SC-B67	negative_55_32	3208416	3219118
NC_006905.1	Salmonella enterica subsp. enterica serovar Choleraesuis str. SC-B67	negative_55_33	3304918	3314782
NC_006905.1	Salmonella enterica subsp. enterica serovar Choleraesuis str. SC-B67	negative_55_34	3400814	3414667
NC_006905.1	Salmonella enterica subsp. enterica serovar Choleraesuis str. SC-B67	negative_55_35	3424857	3435772
NC_006905.1	Salmonella enterica subsp. enterica serovar Choleraesuis str. SC-B67	negative_55_36	3484659	3496021
NC_006905.1	Salmonella enterica subsp. enterica serovar Choleraesuis str. SC-B67	negative_55_37	3537216	3551060
NC_006905.1	Salmonella enterica subsp. enterica serovar Choleraesuis str. SC-B67	negative_55_38	3589913	3607863
NC_006905.1	Salmonella enterica subsp. enterica serovar Choleraesuis str. SC-B67	negative_55_39	3609771	3619235
NC_006905.1	Salmonella enterica subsp. enterica serovar Choleraesuis str. SC-B67	negative_55_40	3621813	3633135
NC_006905.1	Salmonella enterica subsp. enterica serovar Choleraesuis str. SC-B67	negative_55_41	4008610	4021445
NC_006905.1	Salmonella enterica subsp. enterica serovar Choleraesuis str. SC-B67	negative_55_42	4041546	4049682
NC_006905.1	Salmonella enterica subsp. enterica serovar Choleraesuis str. SC-B67	negative_55_43	4057479	4066528
NC_006905.1	Salmonella enterica subsp. enterica serovar Choleraesuis str. SC-B67	negative_55_44	4068171	4077175
NC_006905.1	Salmonella enterica subsp. enterica serovar Choleraesuis str. SC-B67	negative_55_45	4108030	4117134
NC_006905.1	Salmonella enterica subsp. enterica serovar Choleraesuis str. SC-B67	negative_55_46	4143141	4153103
NC_006905.1	Salmonella enterica subsp. enterica serovar Choleraesuis str. SC-B67	negative_55_47	4293758	4308388
NC_006905.1	Salmonella enterica subsp. enterica serovar Choleraesuis str. SC-B67	negative_55_48	4535998	4546986
NC_006905.1	Salmonella enterica subsp. enterica serovar Choleraesuis str. SC-B67	negative_55_49	4718938	4728170
NC_010102.1	Salmonella enterica subsp. enterica serovar Paratyphi B str. SPB7	negative_56_1	111349	123058
NC_010102.1	Salmonella enterica subsp. enterica serovar Paratyphi B str. SPB7	negative_56_2	123165	133485
NC_010102.1	Salmonella enterica subsp. enterica serovar Paratyphi B str. SPB7	negative_56_3	133523	155753
NC_010102.1	Salmonella enterica subsp. enterica serovar Paratyphi B str. SPB7	negative_56_4	167481	176597
NC_010102.1	Salmonella enterica subsp. enterica serovar Paratyphi B str. SPB7	negative_56_5	221768	230619
NC_010102.1	Salmonella enterica subsp. enterica serovar Paratyphi B str. SPB7	negative_56_6	238114	246393
NC_010102.1	Salmonella enterica subsp. enterica serovar Paratyphi B str. SPB7	negative_56_7	250374	274910
NC_010102.1	Salmonella enterica subsp. enterica serovar Paratyphi B str. SPB7	negative_56_8	307358	321081
NC_010102.1	Salmonella enterica subsp. enterica serovar Paratyphi B str. SPB7	negative_56_9	327862	337417
NC_010102.1	Salmonella enterica subsp. enterica serovar Paratyphi B str. SPB7	negative_56_10	357901	367844
NC_010102.1	Salmonella enterica subsp. enterica serovar Paratyphi B str. SPB7	negative_56_11	382456	391156
NC_010102.1	Salmonella enterica subsp. enterica serovar Paratyphi B str. SPB7	negative_56_12	548401	557111
NC_010102.1	Salmonella enterica subsp. enterica serovar Paratyphi B str. SPB7	negative_56_13	560904	571536
NC_010102.1	Salmonella enterica subsp. enterica serovar Paratyphi B str. SPB7	negative_56_14	594353	621379
NC_010102.1	Salmonella enterica subsp. enterica serovar Paratyphi B str. SPB7	negative_56_15	719046	728339
NC_010102.1	Salmonella enterica subsp. enterica serovar Paratyphi B str. SPB7	negative_56_16	1276387	1286361
NC_010102.1	Salmonella enterica subsp. enterica serovar Paratyphi B str. SPB7	negative_56_17	1305517	1316642
NC_010102.1	Salmonella enterica subsp. enterica serovar Paratyphi B str. SPB7	negative_56_18	1920662	1933846
NC_010102.1	Salmonella enterica subsp. enterica serovar Paratyphi B str. SPB7	negative_56_19	2077452	2092745
NC_010102.1	Salmonella enterica subsp. enterica serovar Paratyphi B str. SPB7	negative_56_20	2118226	2131848
NC_010102.1	Salmonella enterica subsp. enterica serovar Paratyphi B str. SPB7	negative_56_21	2305252	2314588
NC_010102.1	Salmonella enterica subsp. enterica serovar Paratyphi B str. SPB7	negative_56_22	2316210	2327922
NC_010102.1	Salmonella enterica subsp. enterica serovar Paratyphi B str. SPB7	negative_56_23	2464523	2473762
NC_010102.1	Salmonella enterica subsp. enterica serovar Paratyphi B str. SPB7	negative_56_24	2580540	2591443
NC_010102.1	Salmonella enterica subsp. enterica serovar Paratyphi B str. SPB7	negative_56_25	2606843	2619809
NC_010102.1	Salmonella enterica subsp. enterica serovar Paratyphi B str. SPB7	negative_56_26	3106456	3114975
NC_010102.1	Salmonella enterica subsp. enterica serovar Paratyphi B str. SPB7	negative_56_27	3159605	3169574
NC_010102.1	Salmonella enterica subsp. enterica serovar Paratyphi B str. SPB7	negative_56_28	3172522	3183612
NC_010102.1	Salmonella enterica subsp. enterica serovar Paratyphi B str. SPB7	negative_56_29	3209286	3220177
NC_010102.1	Salmonella enterica subsp. enterica serovar Paratyphi B str. SPB7	negative_56_30	3304729	3314467
NC_010102.1	Salmonella enterica subsp. enterica serovar Paratyphi B str. SPB7	negative_56_31	3404856	3418885
NC_010102.1	Salmonella enterica subsp. enterica serovar Paratyphi B str. SPB7	negative_56_32	3429846	3440701
NC_010102.1	Salmonella enterica subsp. enterica serovar Paratyphi B str. SPB7	negative_56_33	3541545	3555252
NC_010102.1	Salmonella enterica subsp. enterica serovar Paratyphi B str. SPB7	negative_56_34	3571303	3581932
NC_010102.1	Salmonella enterica subsp. enterica serovar Paratyphi B str. SPB7	negative_56_35	3598714	3612337
NC_010102.1	Salmonella enterica subsp. enterica serovar Paratyphi B str. SPB7	negative_56_36	3614144	3623692
NC_010102.1	Salmonella enterica subsp. enterica serovar Paratyphi B str. SPB7	negative_56_37	4018195	4033876
NC_010102.1	Salmonella enterica subsp. enterica serovar Paratyphi B str. SPB7	negative_56_38	4067119	4076178
NC_010102.1	Salmonella enterica subsp. enterica serovar Paratyphi B str. SPB7	negative_56_39	4119230	4128334
NC_010102.1	Salmonella enterica subsp. enterica serovar Paratyphi B str. SPB7	negative_56_40	4154408	4164370
NC_010102.1	Salmonella enterica subsp. enterica serovar Paratyphi B str. SPB7	negative_56_41	4239297	4247409
NC_010102.1	Salmonella enterica subsp. enterica serovar Paratyphi B str. SPB7	negative_56_42	4301045	4315562
NC_010102.1	Salmonella enterica subsp. enterica serovar Paratyphi B str. SPB7	negative_56_43	4610727	4622545
NC_010102.1	Salmonella enterica subsp. enterica serovar Paratyphi B str. SPB7	negative_56_44	4822204	4831445
NC_007510.1	Burkholderia sp. 383 chromosome 1, complete sequence.	negative_57_1	61537	77169
NC_007510.1	Burkholderia sp. 383 chromosome 1, complete sequence.	negative_57_2	85450	95737
NC_007510.1	Burkholderia sp. 383 chromosome 1, complete sequence.	negative_57_3	210607	224418
NC_007510.1	Burkholderia sp. 383 chromosome 1, complete sequence.	negative_57_4	283014	291363
NC_007510.1	Burkholderia sp. 383 chromosome 1, complete sequence.	negative_57_5	300847	314867
NC_007510.1	Burkholderia sp. 383 chromosome 1, complete sequence.	negative_57_6	314961	336584
NC_007510.1	Burkholderia sp. 383 chromosome 1, complete sequence.	negative_57_7	336864	345444
NC_007510.1	Burkholderia sp. 383 chromosome 1, complete sequence.	negative_57_8	375519	405735
NC_007510.1	Burkholderia sp. 383 chromosome 1, complete sequence.	negative_57_9	517888	538809
NC_007510.1	Burkholderia sp. 383 chromosome 1, complete sequence.	negative_57_10	538847	548030
NC_007510.1	Burkholderia sp. 383 chromosome 1, complete sequence.	negative_57_11	556398	573112
NC_007510.1	Burkholderia sp. 383 chromosome 1, complete sequence.	negative_57_12	574078	596115
NC_007510.1	Burkholderia sp. 383 chromosome 1, complete sequence.	negative_57_13	701859	711783
NC_007510.1	Burkholderia sp. 383 chromosome 1, complete sequence.	negative_57_14	733942	749723
NC_007510.1	Burkholderia sp. 383 chromosome 1, complete sequence.	negative_57_15	804884	813114
NC_007510.1	Burkholderia sp. 383 chromosome 1, complete sequence.	negative_57_16	993778	1002561
NC_007510.1	Burkholderia sp. 383 chromosome 1, complete sequence.	negative_57_17	1083647	1097822
NC_007510.1	Burkholderia sp. 383 chromosome 1, complete sequence.	negative_57_18	1097854	1112634
NC_007510.1	Burkholderia sp. 383 chromosome 1, complete sequence.	negative_57_19	1145337	1162471
NC_007510.1	Burkholderia sp. 383 chromosome 1, complete sequence.	negative_57_20	1162916	1192402
NC_007510.1	Burkholderia sp. 383 chromosome 1, complete sequence.	negative_57_21	1389427	1403239
NC_007510.1	Burkholderia sp. 383 chromosome 1, complete sequence.	negative_57_22	1403631	1412931
NC_007510.1	Burkholderia sp. 383 chromosome 1, complete sequence.	negative_57_23	1593276	1605099
NC_007510.1	Burkholderia sp. 383 chromosome 1, complete sequence.	negative_57_24	1617388	1629611
NC_007510.1	Burkholderia sp. 383 chromosome 1, complete sequence.	negative_57_25	1631656	1643385
NC_007510.1	Burkholderia sp. 383 chromosome 1, complete sequence.	negative_57_26	2135719	2160952
NC_007510.1	Burkholderia sp. 383 chromosome 1, complete sequence.	negative_57_27	2168366	2182407
NC_007510.1	Burkholderia sp. 383 chromosome 1, complete sequence.	negative_57_28	2190877	2217648
NC_007510.1	Burkholderia sp. 383 chromosome 1, complete sequence.	negative_57_29	2251936	2266479
NC_007510.1	Burkholderia sp. 383 chromosome 1, complete sequence.	negative_57_30	2275318	2283745
NC_007510.1	Burkholderia sp. 383 chromosome 1, complete sequence.	negative_57_31	2298127	2311103
NC_007510.1	Burkholderia sp. 383 chromosome 1, complete sequence.	negative_57_32	2365571	2387901
NC_007510.1	Burkholderia sp. 383 chromosome 1, complete sequence.	negative_57_33	2387915	2405700
NC_007510.1	Burkholderia sp. 383 chromosome 1, complete sequence.	negative_57_34	2425909	2435680
NC_007510.1	Burkholderia sp. 383 chromosome 1, complete sequence.	negative_57_35	2468551	2478634
NC_007510.1	Burkholderia sp. 383 chromosome 1, complete sequence.	negative_57_36	2531391	2541327
NC_007510.1	Burkholderia sp. 383 chromosome 1, complete sequence.	negative_57_37	2644875	2653113
NC_007510.1	Burkholderia sp. 383 chromosome 1, complete sequence.	negative_57_38	2658963	2694994
NC_007510.1	Burkholderia sp. 383 chromosome 1, complete sequence.	negative_57_39	2708645	2718426
NC_007510.1	Burkholderia sp. 383 chromosome 1, complete sequence.	negative_57_40	2718473	2727719
NC_007510.1	Burkholderia sp. 383 chromosome 1, complete sequence.	negative_57_41	2762159	2778429
NC_007510.1	Burkholderia sp. 383 chromosome 1, complete sequence.	negative_57_42	2934542	2943614
NC_007510.1	Burkholderia sp. 383 chromosome 1, complete sequence.	negative_57_43	2945720	2963122
NC_007510.1	Burkholderia sp. 383 chromosome 1, complete sequence.	negative_57_44	3006716	3017494
NC_007510.1	Burkholderia sp. 383 chromosome 1, complete sequence.	negative_57_45	3079977	3096530
NC_007510.1	Burkholderia sp. 383 chromosome 1, complete sequence.	negative_57_46	3102340	3114571
NC_007510.1	Burkholderia sp. 383 chromosome 1, complete sequence.	negative_57_47	3170949	3182223
NC_007510.1	Burkholderia sp. 383 chromosome 1, complete sequence.	negative_57_48	3191047	3207945
NC_007510.1	Burkholderia sp. 383 chromosome 1, complete sequence.	negative_57_49	3255974	3270494
NC_007510.1	Burkholderia sp. 383 chromosome 1, complete sequence.	negative_57_50	3270686	3280256
NC_007510.1	Burkholderia sp. 383 chromosome 1, complete sequence.	negative_57_51	3313346	3341443
NC_007510.1	Burkholderia sp. 383 chromosome 1, complete sequence.	negative_57_52	3388818	3397859
NC_007510.1	Burkholderia sp. 383 chromosome 1, complete sequence.	negative_57_53	3528056	3538878
NC_007510.1	Burkholderia sp. 383 chromosome 1, complete sequence.	negative_57_54	3545214	3554084
NC_007510.1	Burkholderia sp. 383 chromosome 1, complete sequence.	negative_57_55	3601173	3609560
NC_007510.1	Burkholderia sp. 383 chromosome 1, complete sequence.	negative_57_56	3622038	3637694
NC_007510.1	Burkholderia sp. 383 chromosome 1, complete sequence.	negative_57_57	3638034	3652844
NC_008023.1	Streptococcus pyogenes MGAS2096	negative_59_1	16562	29755
NC_008023.1	Streptococcus pyogenes MGAS2096	negative_59_2	34300	45358
NC_008023.1	Streptococcus pyogenes MGAS2096	negative_59_3	53832	62511
NC_008023.1	Streptococcus pyogenes MGAS2096	negative_59_4	63151	78884
NC_008023.1	Streptococcus pyogenes MGAS2096	negative_59_5	88775	108403
NC_008023.1	Streptococcus pyogenes MGAS2096	negative_59_6	252139	263014
NC_008023.1	Streptococcus pyogenes MGAS2096	negative_59_7	484455	496240
NC_008023.1	Streptococcus pyogenes MGAS2096	negative_59_8	946784	958527
NC_008023.1	Streptococcus pyogenes MGAS2096	negative_59_9	969104	985894
NC_008023.1	Streptococcus pyogenes MGAS2096	negative_59_10	1017828	1026362
NC_008023.1	Streptococcus pyogenes MGAS2096	negative_59_11	1532063	1545069
NC_008023.1	Streptococcus pyogenes MGAS2096	negative_59_12	1567629	1576002
NC_008023.1	Streptococcus pyogenes MGAS2096	negative_59_13	1780964	1795636
NC_008023.1	Streptococcus pyogenes MGAS2096	negative_59_14	1796638	1808882
NC_008023.1	Streptococcus pyogenes MGAS2096	negative_59_15	1828366	1836969
NC_008322.1	Shewanella sp. MR-7	negative_60_1	208020	238586
NC_008322.1	Shewanella sp. MR-7	negative_60_2	719870	728697
NC_008322.1	Shewanella sp. MR-7	negative_60_3	1384426	1394520
NC_008322.1	Shewanella sp. MR-7	negative_60_4	2012164	2023157
NC_008322.1	Shewanella sp. MR-7	negative_60_5	4060205	4069203
NC_008322.1	Shewanella sp. MR-7	negative_60_6	4774661	4785841
NC_007778.1	Rhodopseudomonas palustris HaA2	negative_63_1	316520	331417
NC_007778.1	Rhodopseudomonas palustris HaA2	negative_63_2	436781	446732
NC_007778.1	Rhodopseudomonas palustris HaA2	negative_63_3	659565	668631
NC_007778.1	Rhodopseudomonas palustris HaA2	negative_63_4	716864	726343
NC_007778.1	Rhodopseudomonas palustris HaA2	negative_63_5	760583	770938
NC_007778.1	Rhodopseudomonas palustris HaA2	negative_63_6	4469419	4478698
NC_007778.1	Rhodopseudomonas palustris HaA2	negative_63_7	4538314	4547719
NC_007778.1	Rhodopseudomonas palustris HaA2	negative_63_8	4560237	4569721
NC_007778.1	Rhodopseudomonas palustris HaA2	negative_63_9	4749376	4757564
NC_009800.1	Escherichia coli HS	negative_64_1	80598	112896
NC_009800.1	Escherichia coli HS	negative_64_2	113431	121775
NC_009800.1	Escherichia coli HS	negative_64_3	163774	172442
NC_009800.1	Escherichia coli HS	negative_64_4	183524	207760
NC_009800.1	Escherichia coli HS	negative_64_5	518085	530895
NC_009800.1	Escherichia coli HS	negative_64_6	544996	555955
NC_009800.1	Escherichia coli HS	negative_64_7	693632	706387
NC_009800.1	Escherichia coli HS	negative_64_8	747134	755383
NC_009800.1	Escherichia coli HS	negative_64_9	779316	791057
NC_009800.1	Escherichia coli HS	negative_64_10	798282	807484
NC_009800.1	Escherichia coli HS	negative_64_11	951468	959937
NC_009800.1	Escherichia coli HS	negative_64_12	1021370	1044670
NC_009800.1	Escherichia coli HS	negative_64_13	1210357	1223691
NC_009800.1	Escherichia coli HS	negative_64_14	1309393	1317461
NC_009800.1	Escherichia coli HS	negative_64_15	1323658	1335013
NC_009800.1	Escherichia coli HS	negative_64_16	1343694	1353562
NC_009800.1	Escherichia coli HS	negative_64_17	1374824	1385827
NC_009800.1	Escherichia coli HS	negative_64_18	1727803	1741382
NC_009800.1	Escherichia coli HS	negative_64_19	1916898	1926087
NC_009800.1	Escherichia coli HS	negative_64_20	1930183	1940994
NC_009800.1	Escherichia coli HS	negative_64_21	2197993	2209217
NC_009800.1	Escherichia coli HS	negative_64_22	2315469	2325004
NC_009800.1	Escherichia coli HS	negative_64_23	2414451	2423310
NC_009800.1	Escherichia coli HS	negative_64_24	2431619	2458481
NC_009800.1	Escherichia coli HS	negative_64_25	2470247	2481106
NC_009800.1	Escherichia coli HS	negative_64_26	2673662	2682637
NC_009800.1	Escherichia coli HS	negative_64_27	2691796	2701803
NC_009800.1	Escherichia coli HS	negative_64_28	2727431	2736950
NC_009800.1	Escherichia coli HS	negative_64_29	2940750	2949051
NC_009800.1	Escherichia coli HS	negative_64_30	3061841	3070933
NC_009800.1	Escherichia coli HS	negative_64_31	3073680	3084348
NC_009800.1	Escherichia coli HS	negative_64_32	3111560	3121577
NC_009800.1	Escherichia coli HS	negative_64_33	3355471	3369276
NC_009800.1	Escherichia coli HS	negative_64_34	3436001	3447242
NC_009800.1	Escherichia coli HS	negative_64_35	3480084	3497700
NC_009800.1	Escherichia coli HS	negative_64_36	3561411	3575024
NC_009800.1	Escherichia coli HS	negative_64_37	3823262	3834717
NC_009800.1	Escherichia coli HS	negative_64_38	3942678	3963791
NC_009800.1	Escherichia coli HS	negative_64_39	3975366	3985350
NC_009800.1	Escherichia coli HS	negative_64_40	3991415	4000936
NC_009800.1	Escherichia coli HS	negative_64_41	4002898	4011261
NC_009800.1	Escherichia coli HS	negative_64_42	4080079	4090189
NC_009800.1	Escherichia coli HS	negative_64_43	4147184	4155277
NC_009800.1	Escherichia coli HS	negative_64_44	4186497	4195102
NC_009800.1	Escherichia coli HS	negative_64_45	4204687	4219181
NC_009800.1	Escherichia coli HS	negative_64_46	4220167	4230216
NC_009800.1	Escherichia coli HS	negative_64_47	4416923	4432611
NC_009800.1	Escherichia coli HS	negative_64_48	4615447	4624637
NC_009076.1	Burkholderia pseudomallei 1106a chromosome I, complete sequence.	negative_66_1	149391	160398
NC_009076.1	Burkholderia pseudomallei 1106a chromosome I, complete sequence.	negative_66_2	160712	177050
NC_009076.1	Burkholderia pseudomallei 1106a chromosome I, complete sequence.	negative_66_3	189557	198012
NC_009076.1	Burkholderia pseudomallei 1106a chromosome I, complete sequence.	negative_66_4	247992	256789
NC_009076.1	Burkholderia pseudomallei 1106a chromosome I, complete sequence.	negative_66_5	261202	271963
NC_009076.1	Burkholderia pseudomallei 1106a chromosome I, complete sequence.	negative_66_6	451164	467856
NC_009076.1	Burkholderia pseudomallei 1106a chromosome I, complete sequence.	negative_66_7	468268	484261
NC_009076.1	Burkholderia pseudomallei 1106a chromosome I, complete sequence.	negative_66_8	551221	560835
NC_009076.1	Burkholderia pseudomallei 1106a chromosome I, complete sequence.	negative_66_9	561311	575805
NC_009076.1	Burkholderia pseudomallei 1106a chromosome I, complete sequence.	negative_66_10	651259	668338
NC_009076.1	Burkholderia pseudomallei 1106a chromosome I, complete sequence.	negative_66_11	677392	695825
NC_009076.1	Burkholderia pseudomallei 1106a chromosome I, complete sequence.	negative_66_12	794239	807820
NC_009076.1	Burkholderia pseudomallei 1106a chromosome I, complete sequence.	negative_66_13	814051	829567
NC_009076.1	Burkholderia pseudomallei 1106a chromosome I, complete sequence.	negative_66_14	837759	848578
NC_009076.1	Burkholderia pseudomallei 1106a chromosome I, complete sequence.	negative_66_15	893267	904799
NC_009076.1	Burkholderia pseudomallei 1106a chromosome I, complete sequence.	negative_66_16	950450	967983
NC_009076.1	Burkholderia pseudomallei 1106a chromosome I, complete sequence.	negative_66_17	970612	980528
NC_009076.1	Burkholderia pseudomallei 1106a chromosome I, complete sequence.	negative_66_18	1053071	1062759
NC_009076.1	Burkholderia pseudomallei 1106a chromosome I, complete sequence.	negative_66_19	1121456	1131187
NC_009076.1	Burkholderia pseudomallei 1106a chromosome I, complete sequence.	negative_66_20	1163152	1172750
NC_009076.1	Burkholderia pseudomallei 1106a chromosome I, complete sequence.	negative_66_21	1211757	1221709
NC_009076.1	Burkholderia pseudomallei 1106a chromosome I, complete sequence.	negative_66_22	1222387	1232683
NC_009076.1	Burkholderia pseudomallei 1106a chromosome I, complete sequence.	negative_66_23	1250708	1286730
NC_009076.1	Burkholderia pseudomallei 1106a chromosome I, complete sequence.	negative_66_24	1459149	1483482
NC_009076.1	Burkholderia pseudomallei 1106a chromosome I, complete sequence.	negative_66_25	1690197	1702081
NC_009076.1	Burkholderia pseudomallei 1106a chromosome I, complete sequence.	negative_66_26	1715549	1725539
NC_009076.1	Burkholderia pseudomallei 1106a chromosome I, complete sequence.	negative_66_27	1731304	1741902
NC_009076.1	Burkholderia pseudomallei 1106a chromosome I, complete sequence.	negative_66_28	1809246	1818908
NC_009076.1	Burkholderia pseudomallei 1106a chromosome I, complete sequence.	negative_66_29	2770075	2778555
NC_009076.1	Burkholderia pseudomallei 1106a chromosome I, complete sequence.	negative_66_30	2783167	2817310
NC_009076.1	Burkholderia pseudomallei 1106a chromosome I, complete sequence.	negative_66_31	2821978	2831331
NC_009076.1	Burkholderia pseudomallei 1106a chromosome I, complete sequence.	negative_66_32	2876921	2900702
NC_009076.1	Burkholderia pseudomallei 1106a chromosome I, complete sequence.	negative_66_33	2977346	2986161
NC_009076.1	Burkholderia pseudomallei 1106a chromosome I, complete sequence.	negative_66_34	3030963	3044806
NC_009076.1	Burkholderia pseudomallei 1106a chromosome I, complete sequence.	negative_66_35	3065676	3075670
NC_009076.1	Burkholderia pseudomallei 1106a chromosome I, complete sequence.	negative_66_36	3146627	3154662
NC_009076.1	Burkholderia pseudomallei 1106a chromosome I, complete sequence.	negative_66_37	3226103	3249393
NC_009076.1	Burkholderia pseudomallei 1106a chromosome I, complete sequence.	negative_66_38	3276964	3287270
NC_009076.1	Burkholderia pseudomallei 1106a chromosome I, complete sequence.	negative_66_39	3310867	3321334
NC_009076.1	Burkholderia pseudomallei 1106a chromosome I, complete sequence.	negative_66_40	3379306	3405628
[truncated: 1,267 more rows]
