# Supplementary material for: Improved genomic island predictions with IslandPath-DIMOB
Source: Bioinformatics. 2018 Feb 23;34(13):2161–7. doi: 10.1093/bioinformatics/bty095 (PMC6022643; doi:10.1093/bioinformatics/bty095)
Supplement: Supplementary Data [file bty095_supp.zip › bty095-suppl_data/SupTable3.xlsx]

## Sheet: SupTable3
Accession	Organism	Lit_ID	Start	End	Reference	Note
NC_004431.1	Escherichia coli CFT073	c0253-c0368	248670	348353	Lloyd et al., 2007 J Bacteriol
NC_004431.1	Escherichia coli CFT073	intT-ogrK	909332	942273	Lloyd et al., 2007 J Bacteriol
NC_004431.1	Escherichia coli CFT073	c1165-c1293	1127702	1240752	Lloyd et al., 2007 J Bacteriol
NC_004431.1	Escherichia coli CFT073	c1400-c1474	1328014	1372494	Lloyd et al., 2007 J Bacteriol
NC_004431.1	Escherichia coli CFT073	c1518-c1601	1397313	1451607	Lloyd et al., 2007 J Bacteriol
NC_004431.1	Escherichia coli CFT073	c2418-c2437	2218378	2250547	Lloyd et al., 2007 J Bacteriol
NC_004431.1	Escherichia coli CFT073	c2449-c2475	2262986	2316987	Lloyd et al., 2007 J Bacteriol
NC_004431.1	Escherichia coli CFT073	c2482-c2528	2322324	2365868	Lloyd et al., 2007 J Bacteriol
NC_004431.1	Escherichia coli CFT073	c3143-c3206	3018710	3066517	Lloyd et al., 2007 J Bacteriol
NC_004431.1	Escherichia coli CFT073	c3385-c3410	3223002	3255067	Lloyd et al., 2007 J Bacteriol
NC_004431.1	Escherichia coli CFT073	c3556-kpsM	3406498	3529292	Lloyd et al., 2007 J Bacteriol
NC_004431.1	Escherichia coli CFT073	intC-c4581	4274702	4342875	Lloyd et al., 2007 J Bacteriol
NC_004431.1	Escherichia coli CFT073	c5143-c5216	4919569	4971387	Lloyd et al., 2007 J Bacteriol
NC_002695.1	Escherichia coli O157:H7 str. Sakai	literature_87_1	300041	310626	Hayashi et al., 2001, DNA Res	As used in Langille et al., 2008 BMC Bioinformatics
NC_002695.1	Escherichia coli O157:H7 str. Sakai	literature_87_2	310627	323513	Hayashi et al., 2001, DNA Res	As used in Langille et al., 2008 BMC Bioinformatics
NC_002695.1	Escherichia coli O157:H7 str. Sakai	literature_87_3	891123	929708	Hayashi et al., 2001, DNA Res	As used in Langille et al., 2008 BMC Bioinformatics
NC_002695.1	Escherichia coli O157:H7 str. Sakai	literature_87_4	1161091	1210740	Hayashi et al., 2001, DNA Res	As used in Langille et al., 2008 BMC Bioinformatics
NC_002695.1	Escherichia coli O157:H7 str. Sakai	literature_87_5	1246012	1308719	Hayashi et al., 2001, DNA Res	As used in Langille et al., 2008 BMC Bioinformatics
NC_002695.1	Escherichia coli O157:H7 str. Sakai	literature_87_6	1370456	1456704	Hayashi et al., 2001, DNA Res	As used in Langille et al., 2008 BMC Bioinformatics
NC_002695.1	Escherichia coli O157:H7 str. Sakai	literature_87_7	1541470	1589892	Hayashi et al., 2001, DNA Res	As used in Langille et al., 2008 BMC Bioinformatics
NC_002695.1	Escherichia coli O157:H7 str. Sakai	literature_87_8	1594570	1610032	Hayashi et al., 2001, DNA Res	As used in Langille et al., 2008 BMC Bioinformatics
NC_002695.1	Escherichia coli O157:H7 str. Sakai	literature_87_9	1618153	1665049	Hayashi et al., 2001, DNA Res	As used in Langille et al., 2008 BMC Bioinformatics
NC_002695.1	Escherichia coli O157:H7 str. Sakai	literature_87_10	1757506	1815680	Hayashi et al., 2001, DNA Res	As used in Langille et al., 2008 BMC Bioinformatics
NC_002695.1	Escherichia coli O157:H7 str. Sakai	literature_87_11	1921414	1972525	Hayashi et al., 2001, DNA Res	As used in Langille et al., 2008 BMC Bioinformatics
NC_002695.1	Escherichia coli O157:H7 str. Sakai	literature_87_12	2158174	2203951	Hayashi et al., 2001, DNA Res	As used in Langille et al., 2008 BMC Bioinformatics
NC_002695.1	Escherichia coli O157:H7 str. Sakai	literature_87_13	2203952	2250093	Hayashi et al., 2001, DNA Res	As used in Langille et al., 2008 BMC Bioinformatics
NC_002695.1	Escherichia coli O157:H7 str. Sakai	literature_87_14	2592901	2614020	Hayashi et al., 2001, DNA Res	As used in Langille et al., 2008 BMC Bioinformatics
NC_002695.1	Escherichia coli O157:H7 str. Sakai	literature_87_15	2668007	2712035	Hayashi et al., 2001, DNA Res	As used in Langille et al., 2008 BMC Bioinformatics
NC_002695.1	Escherichia coli O157:H7 str. Sakai	literature_87_16	2738079	2751537	Hayashi et al., 2001, DNA Res	As used in Langille et al., 2008 BMC Bioinformatics
NC_002695.1	Escherichia coli O157:H7 str. Sakai	literature_87_17	2895926	2943804	Hayashi et al., 2001, DNA Res	As used in Langille et al., 2008 BMC Bioinformatics
NC_002695.1	Escherichia coli O157:H7 str. Sakai	literature_87_18	3192983	3201533	Hayashi et al., 2001, DNA Res	As used in Langille et al., 2008 BMC Bioinformatics
NC_002695.1	Escherichia coli O157:H7 str. Sakai	literature_87_19	3475965	3500163	Hayashi et al., 2001, DNA Res	As used in Langille et al., 2008 BMC Bioinformatics
NC_002695.1	Escherichia coli O157:H7 str. Sakai	literature_87_20	3852036	3875489	Hayashi et al., 2001, DNA Res	As used in Langille et al., 2008 BMC Bioinformatics
NC_002695.1	Escherichia coli O157:H7 str. Sakai	literature_87_21	4580864	4624313	Hayashi et al., 2001, DNA Res	As used in Langille et al., 2008 BMC Bioinformatics
NC_002695.1	Escherichia coli O157:H7 str. Sakai	literature_87_22	5040843	5079601	Hayashi et al., 2001, DNA Res	As used in Langille et al., 2008 BMC Bioinformatics
NC_002695.1	Escherichia coli O157:H7 str. Sakai	literature_87_23	5347085	5357319	Hayashi et al., 2001, DNA Res	As used in Langille et al., 2008 BMC Bioinformatics
NC_002695.1	Escherichia coli O157:H7 str. Sakai	literature_87_24	5357371	5391518	Hayashi et al., 2001, DNA Res	As used in Langille et al., 2008 BMC Bioinformatics
NC_003198.1	Salmonella enterica subsp. enterica serovar Typhi str. CT18	literature_93_1	16094	32998	Parkhill et al., 2001, Nature	As used in Langille et al., 2008 BMC Bioinformatics
NC_003198.1	Salmonella enterica subsp. enterica serovar Typhi str. CT18	literature_93_2	302488	361834	Parkhill et al., 2001, Nature	As used in Langille et al., 2008 BMC Bioinformatics
NC_003198.1	Salmonella enterica subsp. enterica serovar Typhi str. CT18	literature_93_3	759249	766971	Parkhill et al., 2001, Nature	As used in Langille et al., 2008 BMC Bioinformatics
NC_003198.1	Salmonella enterica subsp. enterica serovar Typhi str. CT18	literature_93_4	1008747	1052755	Parkhill et al., 2001, Nature	As used in Langille et al., 2008 BMC Bioinformatics
NC_003198.1	Salmonella enterica subsp. enterica serovar Typhi str. CT18	literature_93_5	1085337	1092563	Parkhill et al., 2001, Nature	As used in Langille et al., 2008 BMC Bioinformatics
NC_003198.1	Salmonella enterica subsp. enterica serovar Typhi str. CT18	literature_93_6	1529647	1572284	Parkhill et al., 2001, Nature	As used in Langille et al., 2008 BMC Bioinformatics
NC_003198.1	Salmonella enterica subsp. enterica serovar Typhi str. CT18	literature_93_7	1625241	1664710	Parkhill et al., 2001, Nature	As used in Langille et al., 2008 BMC Bioinformatics
NC_003198.1	Salmonella enterica subsp. enterica serovar Typhi str. CT18	literature_93_8	1746826	1791815	Parkhill et al., 2001, Nature	As used in Langille et al., 2008 BMC Bioinformatics
NC_003198.1	Salmonella enterica subsp. enterica serovar Typhi str. CT18	literature_93_9	1889471	1935559	Parkhill et al., 2001, Nature	As used in Langille et al., 2008 BMC Bioinformatics
NC_003198.1	Salmonella enterica subsp. enterica serovar Typhi str. CT18	literature_93_10	2743495	2759190	Parkhill et al., 2001, Nature	As used in Langille et al., 2008 BMC Bioinformatics
NC_003198.1	Salmonella enterica subsp. enterica serovar Typhi str. CT18	literature_93_11	2759733	2768056	Parkhill et al., 2001, Nature	As used in Langille et al., 2008 BMC Bioinformatics
NC_003198.1	Salmonella enterica subsp. enterica serovar Typhi str. CT18	literature_93_12	2859262	2900586	Parkhill et al., 2001, Nature	As used in Langille et al., 2008 BMC Bioinformatics
NC_003198.1	Salmonella enterica subsp. enterica serovar Typhi str. CT18	literature_93_13	3131717	3139414	Parkhill et al., 2001, Nature	As used in Langille et al., 2008 BMC Bioinformatics
NC_003198.1	Salmonella enterica subsp. enterica serovar Typhi str. CT18	literature_93_14	3515470	3550970	Parkhill et al., 2001, Nature	As used in Langille et al., 2008 BMC Bioinformatics
NC_003198.1	Salmonella enterica subsp. enterica serovar Typhi str. CT18	literature_93_15	3883613	3900141	Parkhill et al., 2001, Nature	As used in Langille et al., 2008 BMC Bioinformatics
NC_003198.1	Salmonella enterica subsp. enterica serovar Typhi str. CT18	literature_93_16	4322993	4349107	Parkhill et al., 2001, Nature	As used in Langille et al., 2008 BMC Bioinformatics
NC_003198.1	Salmonella enterica subsp. enterica serovar Typhi str. CT18	literature_93_17	4409652	4542913	Parkhill et al., 2001, Nature	As used in Langille et al., 2008 BMC Bioinformatics
NC_003198.1	Salmonella enterica subsp. enterica serovar Typhi str. CT18	literature_93_18	4683853	4724716	Parkhill et al., 2001, Nature	As used in Langille et al., 2008 BMC Bioinformatics
NC_003923.1	Staphylococcus aureus subsp. aureus MW2	SCC	34150	82191	Baba et al., 2002, The Lancet
NC_003923.1	Staphylococcus aureus subsp. aureus MW2	phiSa2	1529123	1574930	Baba et al., 2002, The Lancet
NC_003923.1	Staphylococcus aureus subsp. aureus MW2	phiSa3	2046206	2088749	Baba et al., 2002, The Lancet
NC_003923.1	Staphylococcus aureus subsp. aureus MW2	vSa3	839358	853808	Baba et al., 2002, The Lancet
NC_003923.1	Staphylococcus aureus subsp. aureus MW2	vSa4	2097809	2100838	Baba et al., 2002, The Lancet
NC_003923.1	Staphylococcus aureus subsp. aureus MW2	vSaalpha	416307	450787	Baba et al., 2002, The Lancet
NC_003923.1	Staphylococcus aureus subsp. aureus MW2	vSabeta	1893263	1922552	Baba et al., 2002, The Lancet
NC_004070.1	Streptococcus pyogenes MGAS315	literature_48_1	746858	786358	Beres et al., 2002, PNAS	As used in Langille et al., 2008 BMC Bioinformatics
NC_004070.1	Streptococcus pyogenes MGAS315	literature_48_2	975316	1015416	Beres et al., 2002, PNAS	As used in Langille et al., 2008 BMC Bioinformatics
NC_004070.1	Streptococcus pyogenes MGAS315	literature_48_3	1135351	1169751	Beres et al., 2002, PNAS	As used in Langille et al., 2008 BMC Bioinformatics
NC_004070.1	Streptococcus pyogenes MGAS315	literature_48_4	1229319	1271119	Beres et al., 2002, PNAS	As used in Langille et al., 2008 BMC Bioinformatics
NC_004070.1	Streptococcus pyogenes MGAS315	literature_48_5	1311736	1349936	Beres et al., 2002, PNAS	As used in Langille et al., 2008 BMC Bioinformatics
NC_004070.1	Streptococcus pyogenes MGAS315	literature_48_6	1408471	1448471	Beres et al., 2002, PNAS	As used in Langille et al., 2008 BMC Bioinformatics
NC_004603.1	Vibrio parahaemolyticus RIMD 2210633 chromosome I, complete sequence.	NK	92601	102006	Boyd et al., 2008, BMC Microbiology
NC_004603.1	Vibrio parahaemolyticus RIMD 2210633 chromosome I, complete sequence.	LPS	229457	247387	Boyd et al., 2008, BMC Microbiology
NC_004603.1	Vibrio parahaemolyticus RIMD 2210633 chromosome I, complete sequence.	VPaI1	381054	403433	Hurley et al., 2006, BMC Genomics
NC_004603.1	Vibrio parahaemolyticus RIMD 2210633 chromosome I, complete sequence.	VPaI2	664402	674355	Hurley et al., 2006, BMC Genomics
NC_004603.1	Vibrio parahaemolyticus RIMD 2210633 chromosome I, complete sequence.	VPaI3	1121252	1152668	Hurley et al., 2006, BMC Genomics
NC_004603.1	Vibrio parahaemolyticus RIMD 2210633 chromosome I, complete sequence.	T6SS	1471123	1527506	Boyd et al., 2008, BMC Microbiology
NC_004603.1	Vibrio parahaemolyticus RIMD 2210633 chromosome I, complete sequence.	f237	1658752	1683479	Okuda et al., 1997, J Clin Microbiol
NC_004603.1	Vibrio parahaemolyticus RIMD 2210633 chromosome I, complete sequence.	T3SS	1777109	1812764	Hurley et al., 2006, BMC Genomics
NC_004603.1	Vibrio parahaemolyticus RIMD 2210633 chromosome I, complete sequence.	Osmotolerance	1832356	1844597	Reen et al., 2006 Nat Rev Microbiol
NC_004603.1	Vibrio parahaemolyticus RIMD 2210633 chromosome I, complete sequence.	Integron	1900885	1949243	Boyd et al., 2008, BMC Microbiology
NC_004603.1	Vibrio parahaemolyticus RIMD 2210633 chromosome I, complete sequence.	VPaI4	2240007	2256166	Hurley et al., 2006, BMC Genomics
NC_004603.1	Vibrio parahaemolyticus RIMD 2210633 chromosome I, complete sequence.	VPaI5	3084846	3099979	Hurley et al., 2006, BMC Genomics
